# Supplementary material for: A comparative genomic approach using mouse and fruit fly data to discover genes involved in testis function in hymenopterans with a focus on Nasonia vitripennis
Source: BMC Ecol Evol. 2021 May 19;21:90. doi: 10.1186/s12862-021-01825-6 (PMC8132408; doi:10.1186/s12862-021-01825-6)
Supplement: Supplementary file 1 — Additional file 1: Table S1. List of the 546 mouse genes expressed exclusively or predominantly in testes according to the Unigene “EST profile” database used for the approach 1, and their (co)-orthologs in Drosophila melanogaster retrieved with the Biomart tool. Table S2. Enriched « Biological Process» GO Terms for mouse genes expressed exclusively or predominantly in the testis (n = 447) (adjusted p-value < 0.05). Table S3. List of the 454 co-orthologs in Drosophila melanogaster, with their relative expression in testis (compared to other tissues), their absolute level of expression in testis and their phenotype when mutated according to Flybase database. Their orthologs in six hymenopterans (EnsemblMetazoa Biomart tool) are listed in columns I to N, with a summary in column O. Table S4. Enriched « Biological Process» GO Terms for Fruit fly orthologs of mouse genes expressed exclusively or predominantly in the testis (adjusted p-value < 0.05). Table S5. Enriched « Biological Process» GO Terms for the 25 Fruit fly orthologs with a abnormal reproductive phenotype after mutation (filter 1) (adjusted p-value < 0.05). Table S6. Enriched « Biological Process» GO Terms for the 108 Fruit fly orthologs with a related expression in testis predominat or specific (filter 2) (adjusted p-value < 0.05). Table S7. Enriched « Biological Process» GO Terms for the 71 Fruit fly orthologs with a specific or predominant relative expression in testis and an absolute level of expression in testis at least moderatly high (filters 2 + 3) (adjusted p-value < 0.05). Table S8. List of the 379 Fruit fly genes involved in male reproduction according to their mutant phenotype according to Flybase and and retrieved in our previous work (Fouchécourt et al., 2019), and their co-orthologs in the six hymenoptera according to the Biomart tool. Table S9. Enriched « Biological Process» GO Terms for Fruit fly genes involved in male reproduction according to their mutant phenotype according to Flybase. Ta [file 12862_2021_1825_MOESM1_ESM.xlsx]

## Sheet: Legends
Table S1	approach 1	List of the 546 mouse genes expressed exclusively or predominantly in testes according to the Unigene “EST profile” database used for the approach 1, and their (co)-orthologs in Drosophila melanogaster retrieved with the Biomart tool.
Table S2	approach 1	Enriched « Biological Process » GO Terms for mouse genes expressed exclusively or predominantly in the testis (n = 447) (adjusted p-value < 0.05).
Table S3	approach 1	List of the 454 co-orthologs in Drosophila melanogaster, with their relative expression in testis (compared to other tissues), their absolute level of expression in testis and their phenotype when mutated according to Flybase database. Their orthologs in six hymenopterans (EnsemblMetazoa Biomart tool) are listed in columns I to N, with a summary in column O.
Table S4	approach 1	Enriched « Biological Process » GO Terms for Fruit fly orthologs of mouse genes expressed exclusively or predominantly in the testis (adjusted p-value < 0.05).
Table S5	approach 1	Enriched « Biological Process » GO Terms for the 25 Fruit fly orthologs with a abnormal reproductive phenotype after mutation (filter 1) (adjusted p-value < 0.05).
Table S6	approach 1	Enriched « Biological Process » GO Terms for the 108 Fruit fly orthologs with a related expression in testis predominat or specific (filter 2) (adjusted p-value < 0.05).
Table S7	approach 1	Enriched « Biological Process » GO Terms for the 71 Fruit fly orthologs with a specific or predominant relative expression in testis and an absolute level of expression in testis at least moderatly high (filters 2+3) (adjusted p-value < 0.05).
Table S8	approach 2	List of the 379 Fruit fly genes involved in male reproduction according to their mutant phenotype according to Flybase and and retrieved in our previous work (Fouchécourt et al, 2019), and their co-orthologs in the six hymenoptera according to the Biomart tool.
Table S9	approach 2	Enriched « Biological Process » GO Terms for Fruit fly genes involved in male reproduction according to their mutant phenotype according to Flybase.
Table S10		List of genes potentially important for male reproduction in Nasonia vitripennis identified with both approaches, and their expression in the nymphal testis determined by a transcriptomic analysis between testes of white nymphae and white nymphae with red eyes
Table S11		Transcriptomic informations on data used for the analysis

## Sheet: S1.Ap1.546_mice_genes
Unigene ID	NCBI Gene ID	Gene symbols	Gene name	Ensembl ID	Ensembl Tree	co-orthologs in Drosophila (Biomart tool 2019)	Number of orthologs in Drosophila
Mm.34168	66720	Klhl10	kelch-like 10	ENSMUSG00000001558	http://www.ensembl.org/Mus_musculus/Gene/Compara_Tree?db=core;g=ENSMUSG00000001558;r=11:100441917-100457022	FBgn0040038	1
Mm.280641	13164	Dazl	deleted in azoospermia-like	ENSMUSG00000010592	http://www.ensembl.org/Mus_musculus/Gene/Compara_Tree?collapse=none;db=core;g=ENSMUSG00000010592;r=17:50279394-50293599;t=ENSMUST00000010736	FBgn0011206	1
Mm.89197	21830	Theg	testicular haploid expressed gene	ENSMUSG00000020317	http://www.ensembl.org/Mus_musculus/Gene/Compara_Tree?collapse=none;db=core;g=ENSMUSG00000020317;r=10:79576379-79587331	FBgn0038921	1
Mm.42257	21689	Tekt1	tektin 1	ENSMUSG00000020799	http://www.ensembl.org/Mus_musculus/Gene/Compara_Tree?collapse=none;db=core;g=ENSMUSG00000020799;r=11:72344722-72362442	FBgn0035638	1
Mm.439742	56734	Tulp2	tubby-like protein 2	ENSMUSG00000023467	http://www.ensembl.org/Mus_musculus/Gene/Compara_Tree?g=ENSMUSG00000023467;r=7:45481877-45523632	FBgn0015721	1
Mm.282330	71840	Tekt4	tektin 4	ENSMUSG00000024175	http://www.ensembl.org/Mus_musculus/Gene/Compara_Tree?g=ENSMUSG00000024175;r=17:25471590-25476594;t=ENSMUST00000025002	FBgn0028902	1
Mm.179144	67634	Ftmt	ferritin mitochondrial	ENSMUSG00000024510	http://www.ensembl.org/Mus_musculus/Gene/Compara_Tree?collapse=none;db=core;g=ENSMUSG00000024510;r=18:52331536-52332986;t=ENSMUST00000025388	FBgn0030449	1
Mm.483408	75388	boll	boule-like (Drosophila)	ENSMUSG00000025977	http://www.ensembl.org/Mus_musculus/Gene/Compara_Tree?collapse=none;db=core;g=ENSMUSG00000025977;r=1:55248658-55363469	FBgn0011206	1
Mm.46470	69327		RIKEN cDNA 1700007K13 gene	ENSMUSG00000026831	http://www.ensembl.org/Mus_musculus/Gene/Compara_Tree?g=ENSMUSG00000026831;r=2:28462001-28466332	FBgn0083943	1
Mm.389548	69329	Cfap206	cilia and flagella associated protein 206	ENSMUSG00000028294	http://www.ensembl.org/Mus_musculus/Gene/Compara_Tree?g=ENSMUSG00000028294;r=4:34688559-34730206	FBgn0034532	1
Mm.151092	71868	Thegl	theg spermatid protein like	ENSMUSG00000029248	http://www.ensembl.org/Mus_musculus/Gene/Compara_Tree?g=ENSMUSG00000029248;r=5:77016023-77061529	FBgn0038921	1
Mm.141383	74890	Morn3	MORN repeat containing 3	ENSMUSG00000029477	http://www.ensembl.org/Mus_musculus/Gene/Compara_Tree?db=core;g=ENSMUSG00000029477;r=5:123035769-123047016	FBgn0050429	1
Mm.333010	73481		RIKEN cDNA 1700074P13 gene	ENSMUSG00000029883	http://www.ensembl.org/Mus_musculus/Gene/Compara_Tree?collapse=none;db=core;g=ENSMUSG00000029883;r=6:40920437-40940557	FBgn0035971	1
Mm.332837	381686	Kpna7	karyopherin alpha 7 (importin alpha 8)	ENSMUSG00000038770	http://www.ensembl.org/Mus_musculus/Gene/Compara_Tree?db=core;g=ENSMUSG00000038770;r=5:144983519-145084030	FBgn0267727	1
Mm.26189	98558	Mael	maelstrom spermatogenic transposon silencer	ENSMUSG00000040629	http://www.ensembl.org/Mus_musculus/Gene/Compara_Tree?g=ENSMUSG00000040629;r=1:166201201-166238747	FBgn0016034	1
Mm.84435	83434	Rsph6a	radial spoke head 6 homolog A	ENSMUSG00000040866	http://www.ensembl.org/Mus_musculus/Gene/Compara_Tree?g=ENSMUSG00000040866;r=7:19054690-19074447	FBgn0034957	1
Mm.50304	75563	Dnali1	dynein, axonemal, light intermediate polypeptide 1	ENSMUSG00000042707	http://www.ensembl.org/Mus_musculus/Gene/Compara_Tree?collapse=none;db=core;g=ENSMUSG00000042707;r=4:125055338-125065703;t=ENSMUST00000036383	FBgn0037962	1
Mm.458438	100048534	Cfap43	cilia and flagella associated protein 43	ENSMUSG00000044948	http://www.ensembl.org/Mus_musculus/Gene/Compara_Tree?g=ENSMUSG00000044948;r=19:47737561-47919299	FBgn0036348	1
Mm.24626	385668	Lca5l	Leber congenital amaurosis 5-like	ENSMUSG00000045275	http://www.ensembl.org/Mus_musculus/Gene/Compara_Tree?g=ENSMUSG00000045275;r=16:96158407-96192257	FBgn0036687	1
Mm.61131	214704	Iqub	IQ motif and ubiquitin domain containing	ENSMUSG00000046192	http://www.ensembl.org/Mus_musculus/Gene/Compara_Tree?g=ENSMUSG00000046192;r=6:24444865-24515067;t=ENSMUST00000052277	FBgn0038960	1
Mm.189668	244179	Ubqlnl	ubiquilin-like	ENSMUSG00000051437	http://www.ensembl.org/Mus_musculus/Gene/Compara_Tree?db=core;g=ENSMUSG00000051437;r=7:104148259-104150556;t=ENSMUST00000059121	FBgn0051528	1
Mm.334092	244178	Ubqln3	ubiquilin 3	ENSMUSG00000051618	http://www.ensembl.org/Mus_musculus/Gene/Compara_Tree?db=core;g=ENSMUSG00000051618;r=7:104140623-104143279;t=ENSMUST00000057254	FBgn0051528	1
Mm.67628	279499	Kctd19	potassium channel tetramerisation domain containing 19	ENSMUSG00000051648	http://www.ensembl.org/Mus_musculus/Gene/Compara_Tree?g=ENSMUSG00000051648;r=8:105382807-105413502	FBgn0034636	1
Mm.56997	232717	Prss58	protease, serine 58	ENSMUSG00000051936	http://www.ensembl.org/Mus_musculus/Gene/Compara_Tree?g=ENSMUSG00000051936;r=6:40895270-40900387;t=ENSMUST00000063523	FBgn0035971	1
Mm.371643	71841	Tcp11x2	t-complex 11 family, X-linked 2	ENSMUSG00000058252	http://www.ensembl.org/Mus_musculus/Gene/Compara_Tree?g=ENSMUSG00000058252;r=X:135654698-135693790;t=ENSMUST00000078605	FBgn0029820	1
Mm.29758	21463	Tcp11	t-complex protein 11	ENSMUSG00000062859	http://www.ensembl.org/Mus_musculus/Gene/Compara_Tree?g=ENSMUSG00000062859;r=17:28066747-28080639	FBgn0029820	1
Mm.318133	381534	Ube2u	ubiquitin-conjugating enzyme E2U (putative)	ENSMUSG00000069733	http://www.ensembl.org/Mus_musculus/Gene/Compara_Tree?collapse=none;db=core;g=ENSMUSG00000069733;r=4:100478849-100550147	FBgn0036516	1
Mm.67300	76389	Ankrd36	ankyrin repeat domain 36	ENSMUSG00000020481	http://www.ensembl.org/Mus_musculus/Gene/Compara_Tree?collapse=none;db=core;g=ENSMUSG00000020481;r=11:5569684-5689337	FBgn0259737 / FBgn0032934	2
Mm.250465	69297	Lrrc46	leucine rich repeat containing 46	ENSMUSG00000020878	http://www.ensembl.org/Mus_musculus/Gene/Compara_Tree?g=ENSMUSG00000020878;r=11:97034602-97041407;t=ENSMUST00000021251	FBgn0046697 / FBgn0032163	2
Mm.273327	78414		RIKEN cDNA 1700034E13 gene	ENSMUSG00000024532	http://www.ensembl.org/Mus_musculus/Gene/Compara_Tree?g=ENSMUSG00000024532;r=18:52646209-52663733	FBgn0261561 / FBgn0050460	2
Mm.159193	74419	Tktl2	transketolase-like 2	ENSMUSG00000025519	http://www.ensembl.org/Mus_musculus/Gene/Compara_Tree?collapse=none;db=core;g=ENSMUSG00000025519;r=8:66511756-66518335	FBgn0037607 / FBgn0036784	2
Mm.386795	69312	Ppp1r42	protein phosphatase 1, regulatory subunit 42	ENSMUSG00000025916	http://www.ensembl.org/Mus_musculus/Gene/Compara_Tree?g=ENSMUSG00000025916;r=1:9968624-10009136	FBgn0046697 / FBgn0032163	2
Mm.272720	57749	Piwil1	piwi-like RNA-mediated gene silencing 1	ENSMUSG00000029423	http://www.ensembl.org/Mus_musculus/Gene/Compara_Tree?collapse=none;db=core;g=ENSMUSG00000029423;r=5:128702524-128755474	FBgn0004872 / FBgn0000146	2
Mm.717	18663	Pgk2	phosphoglycerate kinase 2	ENSMUSG00000031233	http://www.ensembl.org/Mus_musculus/Gene/Compara_Tree?collapse=none;db=core;g=ENSMUSG00000031233;r=17:40207018-40208609;t=ENSMUST00000033585	FBgn0031451 / FBgn0250906	2
Mm.330943	70862	Spata16	spermatogenesis associated 16	ENSMUSG00000039335	http://www.ensembl.org/Mus_musculus/Gene/Compara_Tree?g=ENSMUSG00000039335;r=3:26637620-26983212	FBgn0010812 / FBgn0032640	2
Mm.251599	66758	Zfp474	zinc finger protein 474	ENSMUSG00000046886	http://www.ensembl.org/Mus_musculus/Gene/Compara_Tree?g=ENSMUSG00000046886;r=18:52615915-52639830	FBgn0261561 / FBgn0050460	2
Mm.4223	18598	Pdha2	pyruvate dehydrogenase E1 alpha 2	ENSMUSG00000047674	http://www.ensembl.org/Mus_musculus/Gene/Compara_Tree?collapse=none;db=core;g=ENSMUSG00000047674;r=3:141210004-141212355;t=ENSMUST00000057860	FBgn0029722 / FBgn0028325	2
Mm.195831	26369	Cetn1	centrin 1	ENSMUSG00000050996	http://www.ensembl.org/Mus_musculus/Gene/Compara_Tree?g=ENSMUSG00000050996;r=18:9615524-9619478;t=ENSMUST00000062769	FBgn0040010 / FBgn0051802	2
Mm.392781	79459	Aldoart2	aldolase 1 A, retrogene 2 [	ENSMUSG00000063129	http://www.ensembl.org/Mus_musculus/Gene/Compara_Tree?collapse=none;db=core;g=ENSMUSG00000063129;r=12:55565239-55566896;t=ENSMUST00000080123	FBgn0039425 / FBgn0000064	2
Mm.177840	408058		cDNA sequence BC048507	ENSMUSG00000064063	http://www.ensembl.org/Mus_musculus/Gene/Compara_Tree?g=ENSMUSG00000064063;r=13:67863326-67863923;t=ENSMUST00000078471	FBgn0011760 / FBgn0026141	2
Mm.78691	73333	Slc25a31	solute carrier family 25 (mitochondrial carrier; adenine nucleotide translocator), member 31	ENSMUSG00000069041	http://www.ensembl.org/Mus_musculus/Gene/Compara_Tree?collapse=none;db=core;g=ENSMUSG00000069041;r=3:40708855-40726096;t=ENSMUST00000091184	FBgn0003360 / FBgn0025111	2
Mm.443270	243996		RIKEN cDNA 4933405O20 gene [Source:MGI Symbol;Acc:MGI:2142174]	ENSMUSG00000084234	http://www.ensembl.org/Mus_musculus/Gene/Compara_Tree?collapse=none;db=core;g=ENSMUSG00000084234;r=7:50599190-50600530;t=ENSMUST00000119710	FBgn0034105 / FBgn0039358	2
Mm.23509	73523	Pebp4	phosphatidylethanolamine binding protein 4	ENSMUSG00000022085	http://www.ensembl.org/Mus_musculus/Gene/Compara_Tree?collapse=none;db=core;g=ENSMUSG00000022085;r=14:69840420-70059886;t=ENSMUST00000022678	FBgn0037433 / FBgn0037432/ FBgn0011294	3
Mm.4815	12427	Ccna1	cyclin A1	ENSMUSG00000027793	http://www.ensembl.org/Mus_musculus/Gene/Compara_Tree?collapse=none;db=core;g=ENSMUSG00000027793;r=3:55045469-55055501	FBgn0000405/ FBgn0010315/ FBgn0010382	3
Mm.31577	24115	Best1	bestrophin 1	ENSMUSG00000037418	http://www.ensembl.org/Mus_musculus/Gene/Compara_Tree?collapse=none;db=core;g=ENSMUSG00000037418;r=19:9985174-10001633	FBgn0040238 / FBgn0036492/ FBgn0036491	3
Mm.23534	71062	Tekt3	tektin 3	ENSMUSG00000042189	http://www.ensembl.org/Mus_musculus/Gene/Compara_Tree?g=ENSMUSG00000042189;r=11:63061654-63094964;t=ENSMUST00000035732	FBgn0040028 / FBgn0052819/ FBgn0052820	3
Mm.60992	320769	Prdx6b	peroxiredoxin 6B	ENSMUSG00000050114	http://www.ensembl.org/Mus_musculus/Gene/Compara_Tree?collapse=none;db=core;g=ENSMUSG00000050114;r=2:80292472-80295356;t=ENSMUST00000057072	FBgn0033520 / FBgn0033521/ FBgn0033518	3
Mm.61206	14626	Gk2	glycerol kinase 2	ENSMUSG00000050553	http://www.ensembl.org/Mus_musculus/Gene/Compara_Tree?collapse=none;db=core;g=ENSMUSG00000050553;r=5:97455142-97457021;t=ENSMUST00000059657	FBgn0035266 / FBgn0025592/ FBgn0033673	3
Mm.292354	210762	Ppp1r36	protein phosphatase 1, regulatory subunit 36	ENSMUSG00000052221	http://www.ensembl.org/Mus_musculus/Gene/Compara_Tree?g=ENSMUSG00000052221;r=12:76417599-76439473;t=ENSMUST00000063977	FBgn0051391 / FBgn0037826/ FBgn0051467	3
Mm.32242	14625	Gykl1	glycerol kinase-like 1	ENSMUSG00000053624	http://www.ensembl.org/Mus_musculus/Gene/Compara_Tree?collapse=none;db=core;g=ENSMUSG00000053624;r=18:52693679-52695668;t=ENSMUST00000066193	FBgn0035266 / FBgn0025592/ FBgn0033673	3
Mm.479911	239591	Ttll8	tubulin tyrosine ligase-like family, member 8	ENSMUSG00000022388	http://www.ensembl.org/Mus_musculus/Gene/Compara_Tree?collapse=none;db=core;g=ENSMUSG00000022388;r=15:88890633-88954418	FBgn0039501 / FBgn0037838/ FBgn0031854/ FBgn0031853	4
Mm.1296	22024	Crisp2	cysteine-rich secretory protein 2	ENSMUSG00000023930	http://www.ensembl.org/Mus_musculus/Gene/Compara_Tree?g=ENSMUSG00000023930;r=17:40764734-40807003	FBgn0038126 / FBgn0054002/ FBgn0051286/ FBgn0052313	4
Mm.250430	74717	Spata17	spermatogenesis associated 17	ENSMUSG00000026611	http://www.ensembl.org/Mus_musculus/Gene/Compara_Tree?g=ENSMUSG00000026611;r=1:187044648-187215465	FBgn0051735 / FBgn0034826/ FBgn0028857/ FBgn0028856	4
Mm.45615	66326	Dnajc5b	DnaJ heat shock protein family (Hsp40) member C5 beta	ENSMUSG00000027606	http://www.ensembl.org/Mus_musculus/Gene/Compara_Tree?g=ENSMUSG00000027606;r=3:19508595-19610862	FBgn0004179 / FBgn0037718/ FBgn0037051/ FBgn0058178	4
Mm.46125	19059	Ppp3r2	protein phosphatase 3, regulatory subunit B, alpha isoform (calcineurin B, type II)	ENSMUSG00000028310	http://www.ensembl.org/Mus_musculus/Gene/Compara_Tree?collapse=none;db=core;g=ENSMUSG00000028310;r=4:49678747-49682024;t=ENSMUST00000029991	FBgn0034558 / FBgn0025642/ FBgn0038186/ FBgn0037358	4
Mm.144202	69301	Tescl	tescalcin-like	ENSMUSG00000055826	http://www.ensembl.org/Mus_musculus/Gene/Compara_Tree?g=ENSMUSG00000055826;r=7:24333082-24333936;t=ENSMUST00000069562	FBgn0034558 / FBgn0025642/ FBgn0038186/ FBgn0037358	4
Mm.441500	73318	Ube2d2b	ubiquitin-conjugating enzyme E2D 2B	ENSMUSG00000063447	http://www.ensembl.org/Mus_musculus/Gene/Compara_Tree?collapse=none;db=core;g=ENSMUSG00000063447;r=5:107830099-107831776;t=ENSMUST00000072578	FBgn0015320 / FBgn0031331/ FBgn0030386/ FBgn0023528	4
Mm.85064	75010	Tmbim7	transmembrane BAX inhibitor motif containing 7	ENSMUSG00000014529	http://www.ensembl.org/Mus_musculus/Gene/Compara_Tree?collapse=none;db=core;g=ENSMUSG00000014529;r=5:3651181-3680325	FBgn0050379/ FBgn0038209/ FBgn0053673/ FBgn0013305/ FBgn0025692	5
Mm.87320	70894	Efcab3	EF-hand calcium binding domain 3	ENSMUSG00000020690	http://www.ensembl.org/Mus_musculus/Gene/Compara_Tree?collapse=none;db=core;g=ENSMUSG00000020690;r=11:105063592-105117537	FBgn0050378 / FBgn0034774/ FBgn0039374/ FBgn0039373/ FBgn0033027	5
Mm.380648	69441		RIKEN cDNA 1700023F06 gene	ENSMUSG00000020940	http://www.ensembl.org/Mus_musculus/Gene/Compara_Tree?collapse=none;db=core;g=ENSMUSG00000020940;r=11:103198944-103208558	FBgn0050378 / FBgn0034774/ FBgn0039374/ FBgn0039373/ FBgn0033027	5
Mm.87357	67402	Txndc8	thioredoxin domain containing 8	ENSMUSG00000038709	http://www.ensembl.org/Mus_musculus/Gene/Compara_Tree?g=ENSMUSG00000038709;r=4:57984027-58009124	FBgn0036442 / FBgn0011761/ FBgn0029752/ FBgn0040070/ FBgn0031042	5
Mm.272871	56691	Dnajb8	DnaJ heat shock protein family (Hsp40) member B8	ENSMUSG00000048206	http://www.ensembl.org/Mus_musculus/Gene/Compara_Tree?g=ENSMUSG00000048206;r=6:88222268-88254415	FBgn0050156 / FBgn0263106/ FBgn0031322/ FBgn0030207/ FBgn0038195	5
Mm.475299	75015		RIKEN cDNA 4930503B20 gene [Source:MGI Symbol;Acc:MGI:1922264]	ENSMUSG00000090202	http://www.ensembl.org/Mus_musculus/Gene/Compara_Tree?collapse=none;db=core;g=ENSMUSG00000090202;r=3:146645193-146651317	FBgn0050156 / FBgn0263106/ FBgn0031322/ FBgn0030207/ FBgn0038195	5
Mm.8122	21744	Adad1	adenosine deaminase domain containing 1 (testis specific)	ENSMUSG00000027719	http://www.ensembl.org/Mus_musculus/Gene/Compara_Tree?collapse=none;db=core;g=ENSMUSG00000027719;r=3:37063527-37121930	FBgn0035608/ FBgn0035571/ FBgn0032515/ FBgn0028658/ FBgn0026086/ FBgn0263603	6
Mm.26987	67543	Pabpc6	poly(A) binding protein, cytoplasmic 6	ENSMUSG00000046173	http://www.ensembl.org/Mus_musculus/Gene/Compara_Tree?collapse=none;db=core;g=ENSMUSG00000046173;r=17:9666497-9669704;t=ENSMUST00000057190	FBgn0011640/ FBgn0039730/ FBgn0052423/ FBgn0024987/ FBgn0038345/ FBgn0002780	6
Mm.440590	57755	Dnajb7	DnaJ heat shock protein family (Hsp40) member B7	ENSMUSG00000047108	http://www.ensembl.org/Mus_musculus/Gene/Compara_Tree?g=ENSMUSG00000047108;r=15:81406926-81408299;t=ENSMUST00000057236	FBgn0050156/ FBgn0263106/ FBgn0031322/ FBgn0030207/ FBgn0034091/ FBgn0038195	6
Mm.9493	18459	Pabpc2	poly(A) binding protein, cytoplasmic 2	ENSMUSG00000051732	http://www.ensembl.org/Mus_musculus/Gene/Compara_Tree?g=ENSMUSG00000051732;r=18:39773497-39776082;t=ENSMUST00000063219	FBgn0011640/ FBgn0039730/ FBgn0052423/ FBgn0024987/ FBgn0038345/ FBgn0002780	6
Mm.189696	231098	Dnajc5g	DnaJ heat shock protein family (Hsp40) member C5 gamma	ENSMUSG00000053856	http://www.ensembl.org/Mus_musculus/Gene/Compara_Tree?g=ENSMUSG00000053856;r=5:31106285-31112526	FBgn0004179/ FBgn0037718/ FBgn0027599/ FBgn0032586/ FBgn0037051/ FBgn0058178	6
Mm.439983	15504	Dnajb3	DnaJ heat shock protein family (Hsp40) member B3	ENSMUSG00000081984	http://www.ensembl.org/Mus_musculus/Gene/Compara_Tree?g=ENSMUSG00000081984;r=1:88204732-88205782;t=ENSMUST00000119972	FBgn0050156/ FBgn0263106/ FBgn0031322/ FBgn0030207/ FBgn0034091/ FBgn0038195	6
Mm.293018	76400	Pbp2	phosphatidylethanolamine binding protein 2	ENSMUSG00000047104	http://www.ensembl.org/Mus_musculus/Gene/Compara_Tree?g=ENSMUSG00000047104;r=6:135309127-135310405;t=ENSMUST00000050471	FBgn0037433/ FBgn0037432/ FBgn0011294/ FBgn0038973/ FBgn0038972/ FBgn0037431/ FBgn0265272	7
Mm.442295	320118	Fbxl13	F-box and leucine-rich repeat protein 13	ENSMUSG00000048520	http://www.ensembl.org/Mus_musculus/Gene/Compara_Tree?g=ENSMUSG00000048520;r=5:21483847-21645634	FBgn0031652/ FBgn0032878/ FBgn0037236/ FBgn0038445/ FBgn0039667/ FBgn0039554/ FBgn0030918	7
Mm.141471	67909	Galntl5	UDP-N-acetyl-alpha-D-galactosamine:polypeptide N-acetylgalactosaminyltransferase-like 5	ENSMUSG00000028938	http://www.ensembl.org/Mus_musculus/Gene/Compara_Tree?collapse=none;db=core;g=ENSMUSG00000028938;r=5:25181460-25220297	FBgn0050463/ FBgn0051956/ FBgn0035375/ FBgn0051776/ FBgn0036528/ FBgn0036527/ FBgn0036529/ FBgn0001970/ FBgn0030930/ FBgn0031681	10
Mm.45306	70073	Zdhhc25	zinc finger, DHHC domain containing 25	ENSMUSG00000054117	http://www.ensembl.org/Mus_musculus/Gene/Compara_Tree?collapse=none;db=core;g=ENSMUSG00000054117;r=15:88600302-88601669;t=ENSMUST00000066949	FBgn0033815/ FBgn0034729/ FBgn0039370/ FBgn0039366/ FBgn0039368/ FBgn0039369/ FBgn0039367/ FBgn0036670/ FBgn0027453/ FBgn0033474/ FBgn0034202/ FBgn0029137	12
Mm.425445	76713	Slc6a21	solute carrier family 6 member 21	ENSMUSG00000070568	http://www.ensembl.org/Mus_musculus/Gene/Compara_Tree?collapse=none;db=core;g=ENSMUSG00000070568;r=7:45277513-45288998	FBgn0267326/ FBgn0034136/ FBgn0031937/ FBgn0031936/ FBgn0031935/ FBgn0053296/ FBgn0031939/ FBgn0260479/ FBgn0011603/ FBgn0039915/ FBgn0028886/ FBgn0029762/ FBgn0033443/ FBgn0035969/ FBgn0033708/ FBgn0034381/ FBgn0010414/ FBgn0262476	18
Mm.160106	78625		RIKEN cDNA 1700061G19 gene	ENSMUSG00000024209	http://www.ensembl.org/Mus_musculus/Gene/Compara_Tree?collapse=none;db=core;g=ENSMUSG00000024209;r=17:56875477-56888904	FBgn0267828/ FBgn0265187/ FBgn0038730/ FBgn0038731/ FBgn0038733/ FBgn0035642/ FBgn0035641/ FBgn0038732/ FBgn0038734/ FBgn0033733/ FBgn0037996/ FBgn0035006/ FBgn0034553/ FBgn0034552/ FBgn0034999/ FBgn0263120/ FBgn0028519/ FBgn0027348/ FBgn0027601	19
Mm.19977	71037	Prss55	protease, serine 55	ENSMUSG00000034623	http://www.ensembl.org/Mus_musculus/Gene/Compara_Tree?g=ENSMUSG00000034623;r=14:64075438-64090162	FBgn0051266/ FBgn0051267/ FBgn0035795/ FBgn0038595/ FBgn0263234/ FBgn0031249/ FBgn0031409/ FBgn0025378/ FBgn0011554/ FBgn0052755/ FBgn0029826/ FBgn0052269/ FBgn0052270/ FBgn0053160/ FBgn0037036/ FBgn0037038/ FBgn0035070/ FBgn0052271/ FBgn0053159/ FBgn0036287	20
Mm.332570	70840	Slc22a16	solute carrier family 22 (organic cation transporter), member 16	ENSMUSG00000019834	http://www.ensembl.org/Mus_musculus/Gene/Compara_Tree?collapse=none;db=core;g=ENSMUSG00000019834;r=10:40570336-40604132	FBgn0264907/ FBgn0038753/ FBgn0038752/ FBgn0038750/ FBgn0086365/ FBgn0019952/ FBgn0040350/ FBgn0037829/FBgn0051272/ FBgn0033778/ FBgn0053233/ FBgn0053234/ FBgn0051106/ FBgn0051103/ FBgn0038448/ FBgn0030331/ FBgn0039178/ FBgn0038260/ FBgn0038261/ FBgn0038262/ FBgn0038720/ FBgn0038716/ FBgn0038719/ FBgn0038715/ FBgn0038718/ FBgn0038717/ FBgn0259164/ FBgn0035647/ FBgn0035645	29
Mm.268996	75886	Gstt4	glutathione S-transferase, theta 4	ENSMUSG00000009093	http://www.ensembl.org/Mus_musculus/Gene/Compara_Tree?collapse=none;db=core;g=ENSMUSG00000009093;r=10:75814943-75822543	FBgn0030529/ FBgn0001149/ FBgn0042206/ FBgn0038020/ FBgn0010044/ FBgn0010039/ FBgn0010038/ FBgn0010041/FBgn0010040/ FBgn0010043/ FBgn0010042/ FBgn0027590/ FBgn0034354/ FBgn0033381/ FBgn0063495/ FBgn0063494/ FBgn0063493/ FBgn0063492/ FBgn0063496/ FBgn0063491/ FBgn0034335/ FBgn0063498/ FBgn0063499/ FBgn0063497/ FBgn0086348/ FBgn0035907/ FBgn0035904/ FBgn0035906/ FBgn0050000/ FBgn0031117/ FBgn0050005	31
Mm.63791	68214	Gsto2	glutathione S-transferase omega 2	ENSMUSG00000025069	http://www.ensembl.org/Mus_musculus/Gene/Compara_Tree?collapse=none;db=core;g=ENSMUSG00000025069;r=19:47865545-47886324	FBgn0030529/ FBgn0001149/ FBgn0042206/ FBgn0038020/ FBgn0010044/ FBgn0010039/ FBgn0010038/ FBgn0010041/FBgn0010040/ FBgn0010043/ FBgn0010042/ FBgn0027590/ FBgn0034354/ FBgn0033381/ FBgn0063495/ FBgn0063494/ FBgn0063493/ FBgn0063492/ FBgn0063496/ FBgn0063491/ FBgn0034335/ FBgn0063498/ FBgn0063499/ FBgn0063497/ FBgn0086348/ FBgn0035907/ FBgn0035904/ FBgn0035906/ FBgn0050000/ FBgn0031117/ FBgn0050005	31
Mm.335525	382113	Slc22a14	solute carrier family 22 (organic cation transporter), member 14	ENSMUSG00000070280	http://www.ensembl.org/Mus_musculus/Gene/Compara_Tree?g=ENSMUSG00000070280;r=9:119169455-119365553	FBgn0264907/ FBgn0038753/ FBgn0038752/ FBgn0038750/ FBgn0086365/ FBgn0019952/ FBgn0040350/ FBgn0037829/FBgn0051272/ FBgn0033778/ FBgn0053233/ FBgn0053234/ FBgn0051106/ FBgn0051103/ FBgn0038448/ FBgn0030331/ FBgn0037140/ FBgn0037144/ FBgn0033809/ FBgn0039178/ FBgn0038260/ FBgn0038261/ FBgn0038262/ FBgn0038720/ FBgn0038716/ FBgn0038719/ FBgn0038715/ FBgn0038718/ FBgn0038717/ FBgn0259164/ FBgn003564…	32
Mm.8637	20686	Spa17	sperm autoantigenic protein 17	ENSMUSG00000001948	http://www.ensembl.org/Mus_musculus/Gene/Compara_Tree?collapse=none;db=core;g=ENSMUSG00000001948;r=9:37603295-37613720;t=ENSMUST00000002013	FBgn0013467	1
Mm.14287	15482	Hspa1l	heat shock protein 1-like	ENSMUSG00000007033	http://www.ensembl.org/Mus_musculus/Gene/Compara_Tree?collapse=none;db=core;g=ENSMUSG00000007033;r=17:34972703-34979285;t=ENSMUST00000007248	FBgn0026418	1
Mm.46159	67504	Rnf151	ring finger protein 151	ENSMUSG00000008482	http://www.ensembl.org/Mus_musculus/Gene/Compara_Tree?collapse=none;db=core;g=ENSMUSG00000008482;r=17:24715839-24718057;t=ENSMUST00000008626	FBgn0028847	1
Mm.252738	73398	Nipsnap3a	nipsnap homolog 3A	ENSMUSG00000015242	http://www.ensembl.org/Mus_musculus/Gene/Compara_Tree?collapse=none;db=core;g=ENSMUSG00000015242;r=4:52989272-53001162	FBgn0030724	1
Mm.204664	195236	Pom121l2	POM121 membrane glycoprotein-like 2 (rat)	ENSMUSG00000016982	http://www.ensembl.org/Mus_musculus/Gene/Compara_Tree?collapse=none;db=core;g=ENSMUSG00000016982;r=13:21981194-21988734	FBgn0061200	1
Mm.487829	22187	ubb	ubiquitin B	ENSMUSG00000019505	http://www.ensembl.org/Mus_musculus/Gene/Compara_Tree?collapse=none;db=core;g=ENSMUSG00000019505;r=11:62551171-62553213	FBgn0029856	1
Mm.251575	382562	Pfn4	profilin family, member 4	ENSMUSG00000020639	http://www.ensembl.org/Mus_musculus/Gene/Compara_Tree?collapse=none;db=core;g=ENSMUSG00000020639;r=12:4769295-4778266	FBgn0000308	1
Mm.4126	12467	Cct6b	chaperonin containing Tcp1, subunit 6b (zeta)	ENSMUSG00000020698	http://www.ensembl.org/Mus_musculus/Gene/Compara_Tree?collapse=none;db=core;g=ENSMUSG00000020698;r=11:82719250-82764321	FBgn0027329	1
Mm.156123	217116	Spata20	spermatogenesis associated 20	ENSMUSG00000020867	http://www.ensembl.org/Mus_musculus/Gene/Compara_Tree?collapse=none;db=core;g=ENSMUSG00000020867;r=11:94478904-94486179	FBgn0033924	1
Mm.78551	80384	Tex21	testis expressed gene 21	ENSMUSG00000021056	http://www.ensembl.org/Mus_musculus/Gene/Compara_Tree?collapse=none;db=core;g=ENSMUSG00000021056;r=12:76198692-76246746;t=ENSMUST00000021453	FBgn0263079	1
Mm.87382	71089	septin12	septin 12	ENSMUSG00000022542	http://www.ensembl.org/Mus_musculus/Gene/Compara_Tree?collapse=none;db=core;g=ENSMUSG00000022542;r=16:4986858-4997852;t=ENSMUST00000170323	FBgn0011710	1
Mm.158563	71027	Tmem30c	transmembrane protein 30C	ENSMUSG00000022753	http://www.ensembl.org/Mus_musculus/Gene/Compara_Tree?db=core;g=ENSMUSG00000022753;r=16:57266139-57292865	FBgn0030752	1
Mm.209941	17771	Tesmin	metallothionein-like 5, testis-specific (tesmin)	ENSMUSG00000024905	http://www.ensembl.org/Mus_musculus/Gene/Compara_Tree?collapse=none;db=core;g=ENSMUSG00000024905;r=19:3388857-3407823	FBgn0033846	1
Mm.396211	52013	R3hcc1l	R3H domain and coiled-coil containing 1 like	ENSMUSG00000025184	http://www.ensembl.org/Mus_musculus/Gene/Compara_Tree?g=ENSMUSG00000025184;r=19:42518759-42592343	FBgn0035388	1
Mm.30494	76668	Mdh1b	malate dehydrogenase 1B, NAD (soluble)	ENSMUSG00000025963	http://www.ensembl.org/Mus_musculus/Gene/Compara_Tree?collapse=none;db=core;g=ENSMUSG00000025963;r=1:63698819-63730318;t=ENSMUST00000114094	FBgn0262782	1
Mm.478493	77058	Ccdc183	coiled-coil domain containing 183	ENSMUSG00000026940	http://www.ensembl.org/Mus_musculus/Gene/Compara_Tree?g=ENSMUSG00000026940;r=2:25608635-25617678	FBgn0259991	1
Mm.45377	66328	SCP2	sterol-binding domain containing 1	ENSMUSG00000027431	http://www.ensembl.org/Mus_musculus/Gene/Compara_Tree?g=ENSMUSG00000027431;r=2:144823656-144824415;t=ENSMUST00000028918	FBgn0015808	1
Mm.26654	21884	Fabp9	fatty acid binding protein 9, testis	ENSMUSG00000027528	http://www.ensembl.org/Mus_musculus/Gene/Compara_Tree?g=ENSMUSG00000027528;r=3:10193621-10197283	FBgn0037913	1
Mm.331353	71824		RIKEN cDNA 1700006A11 gene	ENSMUSG00000027973	http://www.ensembl.org/Mus_musculus/Gene/Compara_Tree?g=ENSMUSG00000027973;r=3:124400989-124426040	FBgn0036518	1
Mm.23522	75471		RIKEN cDNA 1700009N14 gene	ENSMUSG00000028287	http://www.ensembl.org/Mus_musculus/Gene/Compara_Tree?collapse=none;db=core;g=ENSMUSG00000028287;r=4:39450295-39451776;t=ENSMUST00000029955	FBgn0020255	1
Mm.85045	68274	Toporsl	topoisomerase I binding, arginine/serine-rich like	ENSMUSG00000028314	http://www.ensembl.org/Mus_musculus/Gene/Compara_Tree?collapse=none;db=core;g=ENSMUSG00000028314;r=4:52596274-52612430	FBgn0035617	1
Mm.141324	56296	Dmrtb1	DMRT-like family B with proline-rich C-terminal, 1	ENSMUSG00000028610	http://www.ensembl.org/Mus_musculus/Gene/Compara_Tree?collapse=none;db=core;g=ENSMUSG00000028610;r=4:107676290-107684230	FBgn0039683	1
Mm.23166	70918	Nsun7	NOL1/NOP2/Sun domain family, member 7	ENSMUSG00000029206	http://www.ensembl.org/Mus_musculus/Gene/Compara_Tree?g=ENSMUSG00000029206;r=5:66259897-66298026	FBgn0266099	1
Mm.439817	66729	Ankrd61	ankyrin repeat domain 61	ENSMUSG00000029607	http://www.ensembl.org/Mus_musculus/Gene/Compara_Tree?collapse=none;db=core;g=ENSMUSG00000029607;r=5:143890741-143897685	FBgn0260005	1
Mm.31708	56223	Fscn3	fascin actin-bundling protein 3	ENSMUSG00000029707	http://www.ensembl.org/Mus_musculus/Gene/Compara_Tree?g=ENSMUSG00000029707;r=6:28427789-28438622	FBgn0003447	1
Mm.486508	78829	Tsc22d4	TSC22 domain family, member 4	ENSMUSG00000029723	http://www.ensembl.org/Mus_musculus/Gene/Compara_Tree?collapse=none;db=core;g=ENSMUSG00000029723;r=5:137745730-137768450	FBgn0259176	1
Mm.1404	17292	Mesp1	mesoderm posterior 1	ENSMUSG00000030544	http://www.ensembl.org/Mus_musculus/Gene/Compara_Tree?g=ENSMUSG00000030544;r=7:79792241-79793788;t=ENSMUST00000032760	FBgn0037672	1
Mm.55870	70902	Lpcat2b	lysophosphatidylcholine acyltransferase 2B	ENSMUSG00000033794	http://www.ensembl.org/Mus_musculus/Gene/Compara_Tree?g=ENSMUSG00000033794;r=5:107431549-107435039;t=ENSMUST00000166599	FBgn0052699	1
Mm.213584	434903	Mageb4	melanoma antigen, family B, 4	ENSMUSG00000035427	http://www.ensembl.org/Mus_musculus/Gene/Compara_Tree?g=ENSMUSG00000035427;r=X:86250254-86305093	FBgn0037481	1
Mm.399020	77630	Prdm8	PR domain containing 8	ENSMUSG00000035456	http://www.ensembl.org/Mus_musculus/Gene/Compara_Tree?g=ENSMUSG00000035456;r=5:98167198-98188991	FBgn0035643	1
Mm.389756	67653		RIKEN cDNA 4930544G11 gene	ENSMUSG00000036463	http://www.ensembl.org/Mus_musculus/Gene/Compara_Tree?collapse=none;db=core;g=ENSMUSG00000036463;r=6:65952609-65954014;t=ENSMUST00000043382	FBgn0036980	1
Mm.41991	108161	Fam50b	family with sequence similarity 50, member B	ENSMUSG00000038246	http://www.ensembl.org/Mus_musculus/Gene/Compara_Tree?collapse=none;db=core;g=ENSMUSG00000038246;r=13:34734850-34747613;t=ENSMUST00000039605	FBgn0039557	1
Mm.160088	73503	Mbd3l1	methyl-CpG binding domain protein 3-like 1	ENSMUSG00000038691	http://www.ensembl.org/Mus_musculus/Gene/Compara_Tree?g=ENSMUSG00000038691;r=9:18478379-18485292;t=ENSMUST00000069218	FBgn0027950	1
Mm.116960	66772	Asb17	ankyrin repeat and SOCS box-containing 17	ENSMUSG00000038997	http://www.ensembl.org/Mus_musculus/Gene/Compara_Tree?g=ENSMUSG00000038997;r=3:153844209-153855082	FBgn0086704	1
Mm.84725	104601	Mycbpap	MYCBP associated protein	ENSMUSG00000039110	http://www.ensembl.org/Mus_musculus/Gene/Compara_Tree?g=ENSMUSG00000039110;r=11:94501347-94521742	FBgn0028582	1
Mm.249056	319695	Ankar	ankyrin and armadillo repeat containing	ENSMUSG00000039342	http://www.ensembl.org/Mus_musculus/Gene/Compara_Tree?collapse=none;db=core;g=ENSMUSG00000039342;r=1:72642980-72700564;t=ENSMUST00000053499	FBgn0000117	1
Mm.272794	76615	Got1l1	glutamic-oxaloacetic transaminase 1-like 1	ENSMUSG00000039720	http://www.ensembl.org/Mus_musculus/Gene/Compara_Tree?g=ENSMUSG00000039720;r=8:27197459-27223828	FBgn0001124	1
Mm.329058	210510	tdrd6	tudor domain containing 6	ENSMUSG00000040140	http://www.ensembl.org/Mus_musculus/Gene/Compara_Tree?collapse=none;db=core;g=ENSMUSG00000040140;r=17:43615335-43630299	FBgn0003891	1
Mm.214217	58867	Syngr4	synaptogyrin 4	ENSMUSG00000040231	http://www.ensembl.org/Mus_musculus/Gene/Compara_Tree?g=ENSMUSG00000040231;r=7:45885222-45896714	FBgn0033876	1
Mm.288704	69306	Efcab9	EF-hand calcium binding domain 9	ENSMUSG00000044056	http://www.ensembl.org/Mus_musculus/Gene/Compara_Tree?g=ENSMUSG00000044056;r=11:32522751-32532081	FBgn0033027	1
Mm.152656	71066	Hsfy2	heat shock transcription factor, Y-linked 2	ENSMUSG00000045336	http://www.ensembl.org/Mus_musculus/Gene/Compara_Tree?g=ENSMUSG00000045336;r=1:56636044-56637435;t=ENSMUST00000062085	FBgn0001222	1
Mm.310201	22115	Tssk2	testis-specific serine kinase 2	ENSMUSG00000045521	http://www.ensembl.org/Mus_musculus/Gene/Compara_Tree?collapse=none;db=core;g=ENSMUSG00000045521;r=16:17898637-17900023;t=ENSMUST00000055374	FBgn0033915	1
Mm.60906	75352		RIKEN cDNA 4930550L24 gene	ENSMUSG00000046180	http://www.ensembl.org/Mus_musculus/Gene/Compara_Tree?collapse=none;db=core;g=ENSMUSG00000046180;r=X:58909360-58920304	FBgn0037481	1
Mm.23397	75793		4933432K03Rik	ENSMUSG00000046321	pas d'arbre	FBgn0020251	1
Mm.483162	71832	Csl	citrate synthase like	ENSMUSG00000046934	http://www.ensembl.org/Mus_musculus/Gene/Compara_Tree?g=ENSMUSG00000046934;r=10:99757705-99759658;t=ENSMUST00000056085	FBgn0261955	1
Mm.23520	79401	Spz1	spermatogenic leucine zipper 1	ENSMUSG00000046957	http://www.ensembl.org/Mus_musculus/Gene/Compara_Tree?g=ENSMUSG00000046957;r=13:92574631-92576232;t=ENSMUST00000050658	FBgn0031842	1
Mm.141452	71829	Ddi1	DNA-damage inducible 1	ENSMUSG00000047619	http://www.ensembl.org/Mus_musculus/Gene/Compara_Tree?collapse=none;db=core;g=ENSMUSG00000047619;r=9:6265028-6266547;t=ENSMUST00000051706	FBgn0030753	1
Mm.46114	381816		RIKEN cDNA 4922502D21 gene	ENSMUSG00000047720	http://www.ensembl.org/Mus_musculus/Gene/Compara_Tree?collapse=none;db=core;g=ENSMUSG00000047720;r=6:129322164-129331796	FBgn0261258	1
Mm.250432	75015	Samd13	RIKEN cDNA 4930503B20 gene	ENSMUSG00000048652	http://www.ensembl.org/Mus_musculus/Gene/Compara_Tree?g=ENSMUSG00000090202;r=3:146645193-146651317	FBgn0032475	1
Mm.490251	100041352	Tcp10c	t-complex protein 10c	ENSMUSG00000052469	http://www.ensembl.org/Mus_musculus/Gene/Compara_Tree?collapse=none;db=core;g=ENSMUSG00000052469;r=17:13354572-13377223;t=ENSMUST00000097403	FBgn0011020	1
Mm.60648	74691	tdrd9	tudor domain containing 9	ENSMUSG00000054003	http://www.ensembl.org/Mus_musculus/Gene/Compara_Tree?collapse=none;db=core;g=ENSMUSG00000054003;r=12:111971559-112068854	FBgn0003483	1
Mm.334503	546055	Adam39	a disintegrin and metallopeptidase domain 39	ENSMUSG00000054033	http://www.ensembl.org/Mus_musculus/Gene/Compara_Tree?collapse=none;db=core;g=ENSMUSG00000054033;r=8:40822990-40827037;t=ENSMUST00000066814	FBgn0259110	1
Mm.432087 Ou (Mm.264651?)	21462	tcp10b	t-complex protein 10b	ENSMUSG00000055602	http://www.ensembl.org/Mus_musculus/Gene/Compara_Tree?db=core;g=ENSMUSG00000055602;r=17:13061104-13082481	FBgn0011020	1
Mm.440760	66740		RIKEN cDNA 4931417E11 gene [Source:MGI Symbol;Acc:MGI:1913990]	ENSMUSG00000056197	http://www.ensembl.org/Mus_musculus/Gene/Compara_Tree?collapse=none;db=core;g=ENSMUSG00000056197;r=6:73468573-73469667	FBgn0039876	1
Mm.4872	13067	Cyct	cytochrome c, testis	ENSMUSG00000056436	http://www.ensembl.org/Mus_musculus/Gene/Compara_Tree?g=ENSMUSG00000056436;r=2:76353942-76360450;t=ENSMUST00000028430	FBgn0284248	1
Mm.116869	66707	Nkapl	NFKB activating protein-like	ENSMUSG00000059395	http://www.ensembl.org/Mus_musculus/Gene/Compara_Tree?g=ENSMUSG00000059395;r=13:21467047-21468509;t=ENSMUST00000068235	FBgn0039488	1
Mm.188575	238217	Rpl10l	ribosomal protein L10-like	ENSMUSG00000060499	http://www.ensembl.org/Mus_musculus/Gene/Compara_Tree?g=ENSMUSG00000060499;r=12:66283379-66284401;t=ENSMUST00000081908	FBgn0024733	1
Mm.54292	66346		RIKEN cDNA 1700029P11 gene	ENSMUSG00000061633	http://www.ensembl.org/Mus_musculus/Gene/Compara_Tree?collapse=none;db=core;g=ENSMUSG00000061633;r=15:81980540-81981563;t=ENSMUST00000074608	FBgn0027785	1
Mm.33648	68236	Gtsf1l	gametocyte specific factor 1-like	ENSMUSG00000070708	http://www.ensembl.org/Mus_musculus/Gene/Compara_Tree?g=ENSMUSG00000070708;r=2:163087034-163087855;t=ENSMUST00000094653	FBgn0036826	1
Mm.264651	21461	Tcp10a	t-complex protein 10a	ENSMUSG00000071322	http://www.ensembl.org/Mus_musculus/Gene/Compara_Tree?collapse=none;db=core;g=ENSMUSG00000071322;r=17:7324646-7345974	FBgn0011020	1
Mm.86671	239731	Rimbp3	RIMS binding protein 3	ENSMUSG00000071636	http://www.ensembl.org/Mus_musculus/Gene/Compara_Tree?db=core;g=ENSMUSG00000071636;r=16:17208135-17213921;t=ENSMUST00000169803	FBgn0262483	1
Mm.391486	78482		RIKEN cDNA 1700123L14 gene [Source:MGI Symbol;Acc:MGI:1925732]	ENSMUSG00000072878	http://www.ensembl.org/Mus_musculus/Gene/Compara_Tree?collapse=none;db=core;g=ENSMUSG00000072878;r=6:96164497-96166243;t=ENSMUST00000090061	FBgn0033264	1
Mm.444635	213449	Tent5d	terminal nucleotidyltransferase 5D	ENSMUSG00000073007	http://www.ensembl.org/Mus_musculus/Gene/Compara_Tree?g=ENSMUSG00000073007;r=X:107792590-107872909	FBgn0050497	1
Mm.431297	66755		RIKEN cDNA 4933415F23 gene	ENSMUSG00000073730	http://www.ensembl.org/Mus_musculus/Gene/Compara_Tree?collapse=none;db=core;g=ENSMUSG00000073730;r=1:23100473-23102253;t=ENSMUST00000073179	FBgn0032297	1
Mm.391427	619332		RIKEN cDNA 4933416C03 gene	ENSMUSG00000074734	http://www.ensembl.org/Mus_musculus/Gene/Compara_Tree?collapse=none;db=core;g=ENSMUSG00000074734;r=10:116111664-116113917;t=ENSMUST00000099261	FBgn0024909	1
Mm.441372	56522	Papolb	poly (A) polymerase beta (testis specific)	ENSMUSG00000074817	http://www.ensembl.org/Mus_musculus/Gene/Compara_Tree?g=ENSMUSG00000074817;r=5:142525838-142530076;t=ENSMUST00000099400	FBgn0015949	1
Mm.389286	620631	Ttc30a2	tetratricopeptide repeat domain 30A2	ENSMUSG00000075272	http://www.ensembl.org/Mus_musculus/Gene/Compara_Tree?collapse=none;db=core;g=ENSMUSG00000075272;r=2:75975740-75978170;t=ENSMUST00000099995	FBgn0032470	1
Mm.423014	66748	Erich2	glutamate rich 2	ENSMUSG00000075302	http://www.ensembl.org/Mus_musculus/Gene/Compara_Tree?g=ENSMUSG00000075302;r=2:70508819-70540884	FBgn0038246	1
Mm.189660	353371	Oxct2b	3-oxoacid CoA transferase 2B	ENSMUSG00000076438	http://www.ensembl.org/Mus_musculus/Gene/Compara_Tree?g=ENSMUSG00000076438;r=4:123116266-123118000;t=ENSMUST00000102648	FBgn0035298	1
Mm.322186	19428	Rasl2-9	RAS-like, family 2, locus 9	ENSMUSG00000083649	http://www.ensembl.org/Mus_musculus/Gene/Compara_Tree?collapse=none;db=core;g=ENSMUSG00000083649;r=7:5124938-5125950;t=ENSMUST00000147835	FBgn0020255	1
Mm.33646	432536	Pom121l12	POM121 membrane glycoprotein-like 12	ENSMUSG00000084135	http://www.ensembl.org/Mus_musculus/Gene/Compara_Tree?collapse=none;db=core;g=ENSMUSG00000084135;r=11:14599276-14600314;t=ENSMUST00000117584	FBgn0061200	1
Mm.79179	75456	Prps1l1	phosphoribosyl pyrophosphate synthetase 1-like 1	ENSMUSG00000092305	http://www.ensembl.org/Mus_musculus/Gene/Compara_Tree?collapse=none;db=core;g=ENSMUSG00000092305;r=12:34984761-34986436;t=ENSMUST00000134550	FBgn0036030	1
Mm.211372	69034	Nupr1l	nuclear protein transcriptional regulator 1 like	ENSMUSG00000095789	http://www.ensembl.org/Mus_musculus/Gene/Compara_Tree?g=ENSMUSG00000095789;r=5:129908540-129913789	FBgn0032400	1
Mm.443284	66341	Eid3	EP300 interacting inhibitor of differentiation 3	ENSMUSG00000109864	http://www.ensembl.org/Mus_musculus/Gene/Compara_Tree?collapse=none;db=core;g=ENSMUSG00000109864;r=10:82866626-82867930;t=ENSMUST00000211623	FBgn0032251	1
Mm.143802	58864	Tssk3	testis-specific serine kinase 3	ENSMUSG00000000411	http://www.ensembl.org/Mus_musculus/Gene/Compara_Tree?g=ENSMUSG00000000411;r=4:129489014-129491022;t=ENSMUST00000000421	FBgn0262617 / FBgn0033915	2
Mm.422789	67345	Herc4	hect domain and RLD 4	ENSMUSG00000020064	http://www.ensembl.org/Mus_musculus/Gene/Compara_Tree?collapse=none;db=core;g=ENSMUSG00000020064;r=10:63243797-63317881;t=ENSMUST00000020258	FBgn0261931 / FBgn0259174	2
Mm.422850	11495	Adam2	a disintegrin and metallopeptidase domain 2	ENSMUSG00000022039	http://www.ensembl.org/Mus_musculus/Gene/Compara_Tree?collapse=none;db=core;g=ENSMUSG00000022039;r=14:66027329-66077733;t=ENSMUST00000022618	FBgn0259984 / FBgn0259110	2
Mm.143764	79455	Pdcl2	phosducin-like 2	ENSMUSG00000029235	http://www.ensembl.org/Mus_musculus/Gene/Compara_Tree?collapse=none;db=core;g=ENSMUSG00000029235;r=5:76312115-76331156	FBgn0036519 / FBgn0036237	2
Mm.89943	13524	Adam18	a disintegrin and metallopeptidase domain 18	ENSMUSG00000031552	http://www.ensembl.org/Mus_musculus/Gene/Compara_Tree?collapse=none;db=core;g=ENSMUSG00000031552;r=8:24602246-24674755	FBgn0259984 / FBgn0259110	2
Mm.5168	11497	Adam3	a disintegrin and metallopeptidase domain 3 (cyritestin)	ENSMUSG00000031553	http://www.ensembl.org/Mus_musculus/Gene/Compara_Tree?collapse=none;db=core;g=ENSMUSG00000031553;r=8:24677225-24725852	FBgn0259984 / FBgn0259110	2
Mm.143889	11499	Adam5	a disintegrin and metallopeptidase domain 5	ENSMUSG00000031554	http://www.ensembl.org/Mus_musculus/Gene/Compara_Tree?collapse=none;db=core;g=ENSMUSG00000031554;r=8:24727093-24824369	FBgn0259984 / FBgn0259110	2
Mm.173395	71854	Dpep3	dipeptidase 3	ENSMUSG00000031898	http://www.ensembl.org/Mus_musculus/Gene/Compara_Tree?g=ENSMUSG00000031898;r=8:105973520-105979419;t=ENSMUST00000034371	FBgn0266100 / FBgn0039420	2
Mm.269223	353188	Adam32	a disintegrin and metallopeptidase domain 32	ENSMUSG00000037437	http://www.ensembl.org/Mus_musculus/Gene/Compara_Tree?collapse=none;db=core;g=ENSMUSG00000037437;r=8:24836140-24948804	FBgn0259984 / FBgn0259110	2
Mm.116928	76652	Actrt3	actin related protein T3	ENSMUSG00000037737	http://www.ensembl.org/Mus_musculus/Gene/Compara_Tree?collapse=none;db=core;g=ENSMUSG00000037737;r=3:30597073-30599939;t=ENSMUST00000047630	FBgn0025716 / FBgn0000045	2
Mm.347413	13168	Dbil5	diazepam binding inhibitor-like 5	ENSMUSG00000038057	http://www.ensembl.org/Mus_musculus/Gene/Compara_Tree?collapse=none;db=core;g=ENSMUSG00000038057;r=11:76217608-76218666;t=ENSMUST00000040806	FBgn0031478 / FBgn0010387	2
Mm.188683	238406	Adam6a	a disintegrin and metallopeptidase domain 6A	ENSMUSG00000043945	http://www.ensembl.org/Mus_musculus/Gene/Compara_Tree?collapse=none;db=core;g=ENSMUSG00000043945;r=12:113543908-113546465;t=ENSMUST00000053086	FBgn0259984 / FBgn0259110	2
Mm.67684	244486	Adam29	a disintegrin and metallopeptidase domain 29	ENSMUSG00000046258	http://www.ensembl.org/Mus_musculus/Gene/Compara_Tree?collapse=none;db=core;g=ENSMUSG00000046258;r=8:55870912-55906948;t=ENSMUST00000053441	FBgn0259984 / FBgn0259110	2
Mm.67403	13526	Adam24	a disintegrin and metallopeptidase domain 24 (testase 1)	ENSMUSG00000046723	http://www.ensembl.org/Mus_musculus/Gene/Compara_Tree?collapse=none;db=core;g=ENSMUSG00000046723;r=8:40675077-40682199;t=ENSMUST00000051614	FBgn0259984 / FBgn0259110	2
Mm.186404	241116	Cfap65	cilia and flagella associated protein 65	ENSMUSG00000047021	http://www.ensembl.org/Mus_musculus/Gene/Compara_Tree?g=ENSMUSG00000047021;r=1:74902071-74935599	FBgn0036411 / FBgn0005612	2
Mm.432504	83984	Tssk6	testis-specific serine kinase 6	ENSMUSG00000047654	http://www.ensembl.org/Mus_musculus/Gene/Compara_Tree?collapse=none;db=core;g=ENSMUSG00000047654;r=8:69902184-69903518;t=ENSMUST00000050373	FBgn0262617 / FBgn0033915	2
Mm.85000	74446	Slc9b1	solute carrier family 9, subfamily B	ENSMUSG00000050150	http://www.ensembl.org/Mus_musculus/Gene/Compara_Tree?g=ENSMUSG00000050150;r=3:135348029-135397827	FBgn0263390 / FBgn0031865	2
Mm.443311	231885	Gm4871	predicted gene 4871	ENSMUSG00000061707	http://www.ensembl.org/Mus_musculus/Gene/Compara_Tree?g=ENSMUSG00000061707;r=5:145029600-145032754;t=ENSMUST00000071421	FBgn0034158 / FBgn0026376	2
Mm.444773	280667	Adam1b	a disintegrin and metallopeptidase domain 1b	ENSMUSG00000062438	http://www.ensembl.org/Mus_musculus/Gene/Compara_Tree?collapse=none;db=core;g=ENSMUSG00000062438;r=5:121500098-121503435;t=ENSMUST00000079368	FBgn0259984 / FBgn0259110	2
Mm.270295	22147	Tuba3b	tubulin, alpha 3B	ENSMUSG00000067338	http://www.ensembl.org/Mus_musculus/Gene/Compara_Tree?collapse=none;db=core;g=ENSMUSG00000067338;r=6:145615757-145621479;t=ENSMUST00000087445	FBgn0003885 / FBgn0003884	2
Mm.287784	22144	Tuba3a	tubulin, alpha 3A	ENSMUSG00000067702	http://www.ensembl.org/Mus_musculus/Gene/Compara_Tree?collapse=none;db=core;g=ENSMUSG00000067702;r=6:125278274-125286042;t=ENSMUST00000088246	FBgn0003885 / FBgn0003884	2
Mm.30959	11470	Actl7a	actin-like 7a	ENSMUSG00000070979	http://www.ensembl.org/Mus_musculus/Gene/Compara_Tree?db=core;g=ENSMUSG00000070979;r=4:56743413-56744925;t=ENSMUST00000095079-101453909;t=ENSMUST00000023781	FBgn0025716 / FBgn0000045	2
Mm.251434	11471	Actl7b	actin-like 7b	ENSMUSG00000070980	http://www.ensembl.org/Mus_musculus/Gene/Compara_Tree?collapse=none;db=core;g=ENSMUSG00000070980;r=4:56740005-56741443;t=ENSMUST00000095080	FBgn0025716 / FBgn0000045	2
Mm.439708	11498	Adam4	a disintegrin and metallopeptidase domain 4	ENSMUSG00000072972	http://www.ensembl.org/Mus_musculus/Gene/Compara_Tree?db=core;g=ENSMUSG00000072972;r=12:81419443-81421946;t=ENSMUST00000085319	FBgn0259984 / FBgn0259110	2
Mm.444671	214321		predicted gene 4787	ENSMUSG00000072974	http://www.ensembl.org/Mus_musculus/Gene/Compara_Tree?collapse=none;db=core;g=ENSMUSG00000072974;r=12:81376991-81379464;t=ENSMUST00000062182	FBgn0259984 / FBgn0259110	2
Mm.373573	69282		RIKEN cDNA 1700001J03 gene	ENSMUSG00000095040	http://www.ensembl.org/Mus_musculus/Gene/Compara_Tree?collapse=none;db=core;g=ENSMUSG00000095040;r=5:146182441-146185304	FBgn0034158 / FBgn0026376/ FBgn0265778	3
Mm.87321	225865	Catsper1	cation channel, sperm associated 1	ENSMUSG00000038498	http://www.ensembl.org/Mus_musculus/Gene/Compara_Tree?collapse=none;db=core;g=ENSMUSG00000038498;r=19:5335741-5344153;t=ENSMUST00000043380	FBgn0263111 / FBgn0001991/ FBgn0264386/ FBgn0285944	4
Mm.247201	329972	Spata21	spermatogenesis associated 21	ENSMUSG00000045004	http://www.ensembl.org/Mus_musculus/Gene/Compara_Tree?g=ENSMUSG00000045004;r=4:141088333-141112760	FBgn0031692 / FBgn0010423/ FBgn0010424/ FBgn0013348	4
Mm.296699	217246	Ace3	angiotensin I converting enzyme (peptidyl-dipeptidase A) 3	ENSMUSG00000101605	http://www.ensembl.org/Mus_musculus/Gene/Compara_Tree?collapse=none;db=core;g=ENSMUSG00000101605;r=11:105994675-106005443;t=ENSMUST00000190995	FBgn0012037 / FBgn0016122/ FBgn0033366/ FBgn0035076	4
Mm.390691	18092	Nkx2-6	NK2 homeobox 6	ENSMUSG00000044186	http://www.ensembl.org/Mus_musculus/Gene/Compara_Tree?g=ENSMUSG00000044186;r=14:69171802-69175518;t=ENSMUST00000062437	FBgn0028993 / FBgn0024321/ FBgn0261930/ FBgn0040318/ FBgn0002941	5
Mm.30958	73353	Actrt2	actin-related protein T2	ENSMUSG00000051276	http://www.ensembl.org/Mus_musculus/Gene/Compara_Tree?db=core;g=ENSMUSG00000051276;r=4:154666433-154667867;t=ENSMUST00000060062	FBgn0000047 / FBgn0000044/ FBgn0000046/ FBgn0025716/ FBgn0000045	5
Mm.154333	69481	Actl9	actin-like 9	ENSMUSG00000092519	http://www.ensembl.org/Mus_musculus/Gene/Compara_Tree?db=core;g=ENSMUSG00000092519;r=17:33432896-33434268;t=ENSMUST00000174088	FBgn0000047 / FBgn0000044/ FBgn0000046/ FBgn0025716/ FBgn0000045	5
Mm.52511	67331	Atp8b3	ATPase, class I, type 8B, member 3	ENSMUSG00000003341	http://www.ensembl.org/Mus_musculus/Gene/Compara_Tree?collapse=none;db=core;g=ENSMUSG00000003341;r=10:80519585-80539124;t=ENSMUST00000020383	FBgn0032120/ FBgn0037989/ FBgn0051729/ FBgn0259221/ FBgn0030746/ FBgn0030747	6
Mm.46175	75482	Hspb9	heat shock protein, alpha-crystallin-related, B9	ENSMUSG00000017832	http://www.ensembl.org/Mus_musculus/Gene/Compara_Tree?collapse=none;db=core;g=ENSMUSG00000017832;r=11:100713850-100714575	FBgn0001227/ FBgn0011296/ FBgn0001229/ FBgn0001224/ FBgn0001225/ FBgn0001223/ FBgn0031037	7
Mm.116944	27390	Mmel1	membrane metallo-endopeptidase-like 1	ENSMUSG00000058183	http://www.ensembl.org/Mus_musculus/Gene/Compara_Tree?g=ENSMUSG00000058183;r=4:154869585-154895528	FBgn0027578/ FBgn0039613/ FBgn0039611/ FBgn0039612/ FBgn0039024/ FBgn0039564/ FBgn0037727/ FBgn0031081/ FBgn0038818/ FBgn0031678	10
Mm.158148	67328	Lyzl1	lysozyme-like 1	ENSMUSG00000024233	http://www.ensembl.org/Mus_musculus/Gene/Compara_Tree?collapse=none;db=core;g=ENSMUSG00000024233;r=18:4165832-4182232	FBgn0029765/ FBgn0034539/ FBgn0034538/ FBgn0004425/ FBgn0004427/ FBgn0004428/ FBgn0004430/ FBgn0004431/ FBgn0004429/ FBgn0034092/ FBgn0050062	11
Mm.26988	75622	Spaca3	sperm acrosome associated 3	ENSMUSG00000053184	http://www.ensembl.org/Mus_musculus/Gene/Compara_Tree?collapse=none;db=core;g=ENSMUSG00000053184;r=11:80858365-80867814	FBgn0029765/ FBgn0034539/ FBgn0034538/ FBgn0004425/ FBgn0004427/ FBgn0004428/ FBgn0004430/ FBgn0004431/ FBgn0004429/ FBgn0034092/ FBgn0050062	11
Mm.275677	69444	Lyzl6	lysozyme-like 6	ENSMUSG00000020945	http://www.ensembl.org/Mus_musculus/Gene/Compara_Tree?collapse=none;db=core;g=ENSMUSG00000020945;r=11:103631070-103638890	FBgn0035813/ FBgn0029765/ FBgn0034539/ FBgn0034538/ FBgn0004425/ FBgn0004427/ FBgn0004428/ FBgn0004430/ FBgn0004431/ FBgn0004429/ FBgn0034092/ FBgn0050062	12
Mm.329132	76920	Arrdc5	arrestin domain containing 5	ENSMUSG00000073380	http://www.ensembl.org/Mus_musculus/Gene/Compara_Tree?g=ENSMUSG00000073380;r=17:56294113-56300286;t=ENSMUST00000097303	FBgn0042103/ FBgn0042105/ FBgn0042102/ FBgn0042104/ FBgn0037517/ FBgn0037465/ FBgn0037521/ FBgn0037853/ FBgn0037518/ FBgn0037519/ FBgn0037856/ FBgn0042101	12
Mm.159276	74649	Cpa5	carboxypeptidase A5	ENSMUSG00000029788	http://www.ensembl.org/Mus_musculus/Gene/Compara_Tree?g=ENSMUSG00000029788;r=6:30611010-30631745	FBgn0035780/ FBgn0035791/ FBgn0035779/ FBgn0035781/ FBgn0052379/ FBgn0029807/ FBgn0029804/ FBgn0035777/ FBgn0031929/ FBgn0031930/ FBgn0035718/ FBgn0033774/ FBgn0039073/ FBgn0033241/ FBgn0032144/ FBgn0259149/ FBgn0032143	17
Mm.287783	30054	rnf17	ring finger protein 17	ENSMUSG00000000365	http://www.ensembl.org/Mus_musculus/Gene/Compara_Tree?db=core;g=ENSMUSG00000000365;r=14:56402697-56525032;t=ENSMUST00000095793	pas d'ortholog biomart	pas d'ortholog biomart
Mm.263642	73779	Prr27	proline rich 27	ENSMUSG00000002240	http://www.ensembl.org/Mus_musculus/Gene/Compara_Tree?collapse=none;db=core;g=ENSMUSG00000002240;r=5:87825686-87846387	pas d'ortholog biomart	pas d'ortholog biomart
Mm.272787	70977	Cabs1	calcium binding protein, spermatid specific 1	ENSMUSG00000007907	http://www.ensembl.org/Mus_musculus/Gene/Compara_Tree?collapse=none;db=core;g=ENSMUSG00000007907;r=5:87979439-87981544;t=ENSMUST00000008051	pas d'ortholog biomart	pas d'ortholog biomart
Mm.45611	76573	Spatc1l	spermatogenesis and centriole associated 1 like	ENSMUSG00000009115	http://www.ensembl.org/Mus_musculus/Gene/Compara_Tree?collapse=none;db=core;g=ENSMUSG00000009115;r=10:76562272-76570201	pas d'ortholog biomart	pas d'ortholog biomart
Mm.116871	78634	Spaca7	sperm acrosome associated 7	ENSMUSG00000010435	http://www.ensembl.org/Mus_musculus/Gene/Compara_Tree?collapse=none;db=core;g=ENSMUSG00000010435;r=8:12573029-12600744	pas d'ortholog biomart	pas d'ortholog biomart
Mm.108632	75437	Cfap97d1	CFAP97 domain containing 1	ENSMUSG00000010841	http://www.ensembl.org/Mus_musculus/Gene/Compara_Tree?g=ENSMUSG00000010841;r=11:101984279-101992264-165576774	pas d'ortholog biomart	pas d'ortholog biomart
Mm.33647	103775	Slc25a41	solute carrier family 25, member 41	ENSMUSG00000011486	http://www.ensembl.org/Mus_musculus/Gene/Compara_Tree?collapse=none;db=core;g=ENSMUSG00000011486;r=17:57032773-57041654	pas d'ortholog biomart	pas d'ortholog biomart
Mm.23377	75671	Tex22	testis expressed gene 22	ENSMUSG00000012211	http://www.ensembl.org/Mus_musculus/Gene/Compara_Tree?collapse=none;db=core;g=ENSMUSG00000012211;r=12:113074502-113088917	pas d'ortholog biomart	pas d'ortholog biomart
Mm.195732	74054		RIKEN cDNA 4931406B18 gene	ENSMUSG00000013353	http://www.ensembl.org/Mus_musculus/Gene/Compara_Tree?collapse=none;db=core;g=ENSMUSG00000013353;r=7:43492044-43505940	pas d'ortholog biomart	pas d'ortholog biomart
Mm.35644	76858	Nlrp14	NLR family, pyrin domain containing 14	ENSMUSG00000016626	http://www.ensembl.org/Mus_musculus/Gene/Compara_Tree?collapse=none;db=core;g=ENSMUSG00000016626;r=7:107166990-107198102	pas d'ortholog biomart	pas d'ortholog biomart
Mm.60688	67929	Ccdc70	coiled-coil domain containing 70	ENSMUSG00000017049	http://www.ensembl.org/Mus_musculus/Gene/Compara_Tree?collapse=none;db=core;g=ENSMUSG00000017049;r=8:21969775-21974041	pas d'ortholog biomart	pas d'ortholog biomart
Mm.159541	75642	Spata25	spermatogenesis associated 25	ENSMUSG00000017767	http://www.ensembl.org/Mus_musculus/Gene/Compara_Tree?collapse=none;db=core;g=ENSMUSG00000017767;r=2:164826389-164828537	pas d'ortholog biomart	pas d'ortholog biomart
Mm.269049	72215		RIKEN cDNA 1700001P01 gene	ENSMUSG00000018543	http://www.ensembl.org/Mus_musculus/Gene/Compara_Tree?collapse=none;db=core;g=ENSMUSG00000018543;r=11:97771481-97775918;t=ENSMUST00000107576	pas d'ortholog biomart	pas d'ortholog biomart
Mm.6211	56293	Slc35g3	solute carrier family 35, member G3	ENSMUSG00000018776	http://www.ensembl.org/Mus_musculus/Gene/Compara_Tree?collapse=none;db=core;g=ENSMUSG00000018776;r=11:69759890-69761968;t=ENSMUST00000102586	pas d'ortholog biomart	pas d'ortholog biomart
Mm.9500	53604	Zpbp	zona pellucida binding protein	ENSMUSG00000020193	http://www.ensembl.org/Mus_musculus/Gene/Compara_Tree?collapse=none;db=core;g=ENSMUSG00000020193;r=11:11279626-11462408;t=ENSMUST00000020413	pas d'ortholog biomart	pas d'ortholog biomart
Mm.65488	69351	Smim23	small integral membrane protein 23	ENSMUSG00000020270	http://www.ensembl.org/Mus_musculus/Gene/Compara_Tree?g=ENSMUSG00000020270;r=11:32818529-32824605	pas d'ortholog biomart	pas d'ortholog biomart
Mm.87328	67358		RIKEN cDNA 1700093K21 gene	ENSMUSG00000020286	http://www.ensembl.org/Mus_musculus/Gene/Compara_Tree?db=core;g=ENSMUSG00000020286;r=11:23516203-23521155	pas d'ortholog biomart	pas d'ortholog biomart
Mm.78654	67592		RIKEN cDNA 4930524B15 gene	ENSMUSG00000020299	http://www.ensembl.org/Mus_musculus/Gene/Compara_Tree?collapse=none;db=core;g=ENSMUSG00000020299;r=11:31965592-31979651;t=ENSMUST00000102829	pas d'ortholog biomart	pas d'ortholog biomart
Mm.443244	432552	Fam71b	family with sequence similarity 71, member B	ENSMUSG00000020401	http://www.ensembl.org/Mus_musculus/Gene/Compara_Tree?collapse=none;db=core;g=ENSMUSG00000020401;r=11:46396559-46407982	pas d'ortholog biomart	pas d'ortholog biomart
Mm.156068	75040	Efcab10	EF-hand calcium binding domain 10	ENSMUSG00000020562	http://www.ensembl.org/Mus_musculus/Gene/Compara_Tree?collapse=none;db=core;g=ENSMUSG00000020562;r=12:33394854-33401269;t=ENSMUST00000020878	pas d'ortholog biomart	pas d'ortholog biomart
Mm.31700	69324		RIKEN cDNA 1700012B07 gene	ENSMUSG00000020617	http://www.ensembl.org/Mus_musculus/Gene/Compara_Tree?db=core;g=ENSMUSG00000020617;r=11:109787651-109828046	pas d'ortholog biomart	pas d'ortholog biomart
Mm.272843	70881	Nt5c1b	5'-nucleotidase, cytosolic IB	ENSMUSG00000020622	http://www.ensembl.org/Mus_musculus/Gene/Compara_Tree?collapse=none;db=core;g=ENSMUSG00000020622;r=12:10369973-10390173	pas d'ortholog biomart	pas d'ortholog biomart
Mm.84927	94041	Allc	allantoicase	ENSMUSG00000020636	http://www.ensembl.org/Mus_musculus/Gene/Compara_Tree?collapse=none;db=core;g=ENSMUSG00000020636;r=12:28553755-28582523	pas d'ortholog biomart	pas d'ortholog biomart
Mm.475741	73936	Ccdc175	coiled-coil domain containing 175	ENSMUSG00000021086	http://www.ensembl.org/Mus_musculus/Gene/Compara_Tree?collapse=none;db=core;g=ENSMUSG00000021086;r=12:72101292-72185029;t=ENSMUST00000021494	pas d'ortholog biomart	pas d'ortholog biomart
Mm.157047	66761		RIKEN cDNA 4933417A18 gene	ENSMUSG00000021415	http://www.ensembl.org/Mus_musculus/Gene/Compara_Tree?collapse=none;db=core;g=ENSMUSG00000021415;r=13:34924409-34955875	pas d'ortholog biomart	pas d'ortholog biomart
Mm.272795	69315		RIKEN cDNA 1700001L19 gene	ENSMUSG00000021534	http://www.ensembl.org/Mus_musculus/Gene/Compara_Tree?collapse=none;db=core;g=ENSMUSG00000021534;r=13:68597439-68614231;t=ENSMUST00000022007	pas d'ortholog biomart	pas d'ortholog biomart
Mm.443291	75571	Spata9	spermatogenesis associated 9	ENSMUSG00000021590	http://www.ensembl.org/Mus_musculus/Gene/Compara_Tree?collapse=none;db=core;g=ENSMUSG00000021590;r=13:75967739-75998968;t=ENSMUST00000022081	pas d'ortholog biomart	pas d'ortholog biomart
Mm.8019	19256	Ptpn20	protein tyrosine phosphatase, non-receptor type 20	ENSMUSG00000021940	http://www.ensembl.org/Mus_musculus/Gene/Compara_Tree?collapse=none;db=core;g=ENSMUSG00000021940;r=14:33589270-33640754;t=ENSMUST00000022508	pas d'ortholog biomart	pas d'ortholog biomart
Mm.33864	67750		RIKEN cDNA 4930578I06 gene	ENSMUSG00000021961	http://www.ensembl.org/Mus_musculus/Gene/Compara_Tree?collapse=none;db=core;g=ENSMUSG00000021961;r=14:63971122-63987780;t=ENSMUST00000022532	pas d'ortholog biomart	pas d'ortholog biomart
Mm.481055	73382	Prss52	protease, serine 52	ENSMUSG00000021966	http://www.ensembl.org/Mus_musculus/Gene/Compara_Tree?collapse=none;db=core;g=ENSMUSG00000021966;r=14:64104286-64113755;t=ENSMUST00000022537	pas d'ortholog biomart	pas d'ortholog biomart
Mm.65550	67932		RIKEN cDNA 1700129C05 gene	ENSMUSG00000021977	http://www.ensembl.org/Mus_musculus/Gene/Compara_Tree?db=core;g=ENSMUSG00000021977;r=14:59133040-59142893	pas d'ortholog biomart	pas d'ortholog biomart
Mm.436668	252967	Ropn1l	ropporin 1-like	ENSMUSG00000022236	http://www.ensembl.org/Mus_musculus/Gene/Compara_Tree?collapse=none;db=core;g=ENSMUSG00000022236;r=15:31441210-31453689;t=ENSMUST00000110408	pas d'ortholog biomart	pas d'ortholog biomart
Mm.325325	74174	Gtsf1	gametocyte specific factor 1	ENSMUSG00000022487	http://www.ensembl.org/Mus_musculus/Gene/Compara_Tree?collapse=none;db=core;g=ENSMUSG00000022487;r=15:103402405-103430470	pas d'ortholog biomart	pas d'ortholog biomart
Mm.42733	19118	Prm1	protamine 1	ENSMUSG00000022501	http://www.ensembl.org/Mus_musculus/Gene/Compara_Tree?db=core;g=ENSMUSG00000022501;r=16:10796326-10796886;t=ENSMUST00000023144	pas d'ortholog biomart	pas d'ortholog biomart
Mm.325551	78809		RIKEN cDNA 4930562C15 gene	ENSMUSG00000022518	http://www.ensembl.org/Mus_musculus/Gene/Compara_Tree?collapse=none;db=core;g=ENSMUSG00000022518;r=16:4835416-4867691	pas d'ortholog biomart	pas d'ortholog biomart
Mm.263708	69439	Mroh4	maestro heat-like repeat family member 4	ENSMUSG00000022603	http://www.ensembl.org/Mus_musculus/Gene/Compara_Tree?g=ENSMUSG00000022603;r=15:74606029-74636353	pas d'ortholog biomart	pas d'ortholog biomart
Mm.57	11434	Acr	acrosin prepropeptide	ENSMUSG00000022622	http://www.ensembl.org/Mus_musculus/Gene/Compara_Tree?db=core;g=ENSMUSG00000022622;r=15:89568326-89574585;t=ENSMUST00000023295	pas d'ortholog biomart	pas d'ortholog biomart
Mm.23515	76378	Ropn1	ropporin, rhophilin associated protein 1	ENSMUSG00000022832	http://www.ensembl.org/Mus_musculus/Gene/Compara_Tree?g=ENSMUSG00000022832;r=16:34649921-34678618	pas d'ortholog biomart	pas d'ortholog biomart
Mm.66894	73863		RIKEN cDNA 4930415O20 gene	ENSMUSG00000022993	http://www.ensembl.org/Mus_musculus/Gene/Compara_Tree?collapse=none;db=core;g=ENSMUSG00000022993;r=15:98571004-98589588;t=ENSMUST00000023728	pas d'ortholog biomart	pas d'ortholog biomart
Mm.45302	66742	Cypt1	cysteine-rich perinuclear theca 1	ENSMUSG00000023257	http://www.ensembl.org/Mus_musculus/Gene/Compara_Tree?g=ENSMUSG00000023257;r=X:16522869-16523689	pas d'ortholog biomart	pas d'ortholog biomart
Mm.141451	68265	Iqcf3	IQ motif containing F3	ENSMUSG00000023577	http://www.ensembl.org/Mus_musculus/Gene/Compara_Tree?g=ENSMUSG00000023577;r=9:106503225-106561631	pas d'ortholog biomart	pas d'ortholog biomart
Mm.67591	66931		RIKEN cDNA 1700010I14 gene	ENSMUSG00000023873	http://www.ensembl.org/Mus_musculus/Gene/Compara_Tree?collapse=none;db=core;g=ENSMUSG00000023873;r=17:8988333-9008319	pas d'ortholog biomart	pas d'ortholog biomart
Mm.60887	211482	Efhb	EF hand domain family, member B	ENSMUSG00000023931	http://www.ensembl.org/Mus_musculus/Gene/Compara_Tree?g=ENSMUSG00000023931;r=17:53398889-53463321;t=ENSMUST00000024725	pas d'ortholog biomart	pas d'ortholog biomart
Mm.46170	67645	Armc12	armadillo repeat containing 12	ENSMUSG00000024223	http://www.ensembl.org/Mus_musculus/Gene/Compara_Tree?g=ENSMUSG00000024223;r=17:28530860-28538954;t=ENSMUST00000025060	pas d'ortholog biomart	pas d'ortholog biomart
Mm.235716	70950	Ccdc178	coiled coil domain containing 178	ENSMUSG00000024306	http://www.ensembl.org/Mus_musculus/Gene/Compara_Tree?g=ENSMUSG00000024306;r=18:21810897-22171396	pas d'ortholog biomart	pas d'ortholog biomart
Mm.179740	71132	Cabyr	calcium-binding tyrosine-(Y)-phosphorylation regulated (fibrousheathin 2)	ENSMUSG00000024430	http://www.ensembl.org/Mus_musculus/Gene/Compara_Tree?g=ENSMUSG00000024430;r=18:12741324-12755146	pas d'ortholog biomart	pas d'ortholog biomart
Mm.72491	69416		RIKEN cDNA 1700025F22 gene	ENSMUSG00000024728	http://www.ensembl.org/Mus_musculus/Gene/Compara_Tree?db=core;g=ENSMUSG00000024728;r=19:11139664-11165320	pas d'ortholog biomart	pas d'ortholog biomart
Mm.391200	69369		RIKEN cDNA 1700017D01 gene	ENSMUSG00000024729	http://www.ensembl.org/Mus_musculus/Gene/Compara_Tree?collapse=none;db=core;g=ENSMUSG00000024729;r=19:11096816-11130876	pas d'ortholog biomart	pas d'ortholog biomart
Mm.116803	66727	Hrasls5	HRAS-like suppressor family, member 5	ENSMUSG00000024973	http://www.ensembl.org/Mus_musculus/Gene/Compara_Tree?g=ENSMUSG00000024973;r=19:7612541-7639642	pas d'ortholog biomart	pas d'ortholog biomart
Mm.247541	83561	tdrd1	tudor domain containing 1	ENSMUSG00000025081	http://www.ensembl.org/Mus_musculus/Gene/Compara_Tree?db=core;g=ENSMUSG00000025081;r=19:56826209-56870012	pas d'ortholog biomart	pas d'ortholog biomart
Mm.159542	75645	Ccdc172	coiled-coil domain containing 172	ENSMUSG00000025090	http://www.ensembl.org/Mus_musculus/Gene/Compara_Tree?g=ENSMUSG00000025090;r=19:58512002-58553085;t=ENSMUST00000069419	pas d'ortholog biomart	pas d'ortholog biomart
Mm.46102	74075	Syce1	synaptonemal complex central element protein 1	ENSMUSG00000025480	http://www.ensembl.org/Mus_musculus/Gene/Compara_Tree?g=ENSMUSG00000025480;r=7:140777229-140787852	pas d'ortholog biomart	pas d'ortholog biomart
Mm.56404	69287	Odf3	outer dense fiber of sperm tails 3	ENSMUSG00000025482	http://www.ensembl.org/Mus_musculus/Gene/Compara_Tree?g=ENSMUSG00000025482;r=7:140847805-140851018	pas d'ortholog biomart	pas d'ortholog biomart
Mm.67455	78016	Ccdc150	Ccdc150 coiled-coil domain containing 150	ENSMUSG00000025983	http://www.ensembl.org/Mus_musculus/Gene/Compara_Tree?collapse=none;db=core;g=ENSMUSG00000025983;r=1:54250683-54368727	pas d'ortholog biomart	pas d'ortholog biomart
Mm.10725	21755	Prss39	protease, serine 39	ENSMUSG00000026125	http://www.ensembl.org/Mus_musculus/Gene/Compara_Tree?db=core;g=ENSMUSG00000026125;r=1:34498410-34503063	pas d'ortholog biomart	pas d'ortholog biomart
Mm.425024	21958	Tnp1	transition protein 1	ENSMUSG00000026182	http://www.ensembl.org/Mus_musculus/Gene/Compara_Tree?g=ENSMUSG00000026182;r=1:73015074-73015909;t=ENSMUST00000027374	pas d'ortholog biomart	pas d'ortholog biomart
Mm.196313	70060	Spata3	spermatogenesis associated 3	ENSMUSG00000026226	http://www.ensembl.org/Mus_musculus/Gene/Compara_Tree?g=ENSMUSG00000026226;r=1:86016816-86029958	pas d'ortholog biomart	pas d'ortholog biomart
Mm.60362	74441	Slco6c1	solute carrier organic anion transporter family, member 6c1	ENSMUSG00000026331	http://www.ensembl.org/Mus_musculus/Gene/Compara_Tree?collapse=none;db=core;g=ENSMUSG00000026331;r=1:97059038-97128301	pas d'ortholog biomart	pas d'ortholog biomart
Mm.436759	13137	Cd55b	CD55 molecule, decay accelerating factor for complement B	ENSMUSG00000026401	http://www.ensembl.org/Mus_musculus/Gene/Compara_Tree?g=ENSMUSG00000026401;r=1:130388537-130423009	pas d'ortholog biomart	pas d'ortholog biomart
Mm.66952	271639	Adcy10	adenylate cyclase 10	ENSMUSG00000026567	http://www.ensembl.org/Mus_musculus/Gene/Compara_Tree?collapse=none;db=core;g=ENSMUSG00000026567;r=1:165485183-165576774	pas d'ortholog biomart	pas d'ortholog biomart
Mm.116705	73435	Tex35	testis expressed 35	ENSMUSG00000026592	http://www.ensembl.org/Mus_musculus/Gene/Compara_Tree?g=ENSMUSG00000026592;r=1:157099139-157108680	pas d'ortholog biomart	pas d'ortholog biomart
Mm.2688	104362	Meig1	meiosis expressed gene 1	ENSMUSG00000026650	http://www.ensembl.org/Mus_musculus/Gene/Compara_Tree?g=ENSMUSG00000026650;r=2:3409043-3422648	pas d'ortholog biomart	pas d'ortholog biomart
Mm.239376	69987		sperm acrosome associated 9	ENSMUSG00000026809	http://www.ensembl.org/Mus_musculus/Gene/Compara_Tree?collapse=none;db=core;g=ENSMUSG00000026809;r=2:28692080-28699727	pas d'ortholog biomart	pas d'ortholog biomart
Mm.276332	75495	Morn5	MORN repeat containing 5	ENSMUSG00000026894	http://www.ensembl.org/Mus_musculus/Gene/Compara_Tree?g=ENSMUSG00000026894;r=2:36049458-36079718;t=ENSMUST00000028256	pas d'ortholog biomart	pas d'ortholog biomart
Mm.27027	67507		RIKEN cDNA 1700019N19 gene	ENSMUSG00000026931	http://www.ensembl.org/Mus_musculus/Gene/Compara_Tree?collapse=none;db=core;g=ENSMUSG00000026931;r=19:58785803-58794461	pas d'ortholog biomart	pas d'ortholog biomart
Mm.444732	75823	Fam227b	family with sequence similarity 227, member B	ENSMUSG00000027209	http://www.ensembl.org/Mus_musculus/Gene/Compara_Tree?g=ENSMUSG00000027209;r=2:125983483-126152004	pas d'ortholog biomart	pas d'ortholog biomart
Mm.252722	70997	Spef1	sperm flagellar 1	ENSMUSG00000027329	http://www.ensembl.org/Mus_musculus/Gene/Compara_Tree?g=ENSMUSG00000027329;r=2:131170261-131187282	pas d'ortholog biomart	pas d'ortholog biomart
Mm.131623	67356	Tmco5	transmembrane and coiled-coil domains 5	ENSMUSG00000027355	http://www.ensembl.org/Mus_musculus/Gene/Compara_Tree?g=ENSMUSG00000027355;r=2:116878691-116892494	pas d'ortholog biomart	pas d'ortholog biomart
Mm.389373	75083	Usp50	ubiquitin specific peptidase 50	ENSMUSG00000027364	http://www.ensembl.org/Mus_musculus/Gene/Compara_Tree?collapse=none;db=core;g=ENSMUSG00000027364;r=2:126709096-126783458	pas d'ortholog biomart	pas d'ortholog biomart
Mm.20435	13012	Cst8	cystatin 8 (cystatin-related epididymal spermatogenic)	ENSMUSG00000027442	http://www.ensembl.org/Mus_musculus/Gene/Compara_Tree?g=ENSMUSG00000027442;r=2:148798785-148805595	pas d'ortholog biomart	pas d'ortholog biomart
Mm.280779	69362	Cst12	cystatin 12	ENSMUSG00000027443	http://www.ensembl.org/Mus_musculus/Gene/Compara_Tree?g=ENSMUSG00000027443;r=2:148789361-148793546	pas d'ortholog biomart	pas d'ortholog biomart
Mm.160102	78609		cystatin SC	ENSMUSG00000027444	http://www.ensembl.org/Mus_musculus/Gene/Compara_Tree?collapse=none;db=core;g=ENSMUSG00000027444;r=2:148782009-148785937;t=ENSMUST00000028933	pas d'ortholog biomart	pas d'ortholog biomart
Mm.21005	13013	Cst9	cystatin 9	ENSMUSG00000027445	http://www.ensembl.org/Mus_musculus/Gene/Compara_Tree?g=ENSMUSG00000027445;r=2:148835147-148838738;t=ENSMUST00000028935	pas d'ortholog biomart	pas d'ortholog biomart
Mm.33629	76407	Sun5	Sad1 and UNC84 domain containing 5	ENSMUSG00000027480	http://www.ensembl.org/Mus_musculus/Gene/Compara_Tree?db=core;g=ENSMUSG00000027480;r=2:153856188-153871084	pas d'ortholog biomart	pas d'ortholog biomart
Mm.46148	76426	Fam209	family with sequence similarity 209	ENSMUSG00000027505	http://www.ensembl.org/Mus_musculus/Gene/Compara_Tree?g=ENSMUSG00000027505;r=2:172472520-172474331;t=ENSMUST00000029007	pas d'ortholog biomart	pas d'ortholog biomart
Mm.425115	70065	Ankrd60	ankyrin repeat domain 60	ENSMUSG00000027517	http://www.ensembl.org/Mus_musculus/Gene/Compara_Tree?collapse=none;db=core;g=ENSMUSG00000027517;r=2:173568666-173578365	pas d'ortholog biomart	pas d'ortholog biomart
Mm.46132	72221		RIKEN cDNA 1700021F07 gene	ENSMUSG00000027518	http://www.ensembl.org/Mus_musculus/Gene/Compara_Tree?collapse=none;db=core;g=ENSMUSG00000027518;r=2:173522586-173528501;t=ENSMUST00000029023	pas d'ortholog biomart	pas d'ortholog biomart
Mm.27023	75439	Cypt2	cysteine-rich perinuclear theca 12	ENSMUSG00000027564	http://www.ensembl.org/Mus_musculus/Gene/Compara_Tree?g=ENSMUSG00000027564;r=3:17948410-17948959;t=ENSMUST00000029080	pas d'ortholog biomart	pas d'ortholog biomart
Mm.45373	71827	Lrrc34	leucine rich repeat containing 34	ENSMUSG00000027702	http://www.ensembl.org/Mus_musculus/Gene/Compara_Tree?g=ENSMUSG00000027702;r=3:30624267-30647869;t=ENSMUST00000029252	pas d'ortholog biomart	pas d'ortholog biomart
Mm.243849	20957	Sycp1	synaptonemal complex protein 1	ENSMUSG00000027855	http://www.ensembl.org/Mus_musculus/Gene/Compara_Tree?g=ENSMUSG00000027855;r=3:102818499-102936100	pas d'ortholog biomart	pas d'ortholog biomart
Mm.55847	74362	Spag17	sperm associated antigen 17	ENSMUSG00000027867	http://www.ensembl.org/Mus_musculus/Gene/Compara_Tree?g=ENSMUSG00000027867;r=3:99885406-100143322	pas d'ortholog biomart	pas d'ortholog biomart
Mm.120271	69332	Lelp1	late cornified envelope-like proline-rich 1	ENSMUSG00000027927	http://www.ensembl.org/Mus_musculus/Gene/Compara_Tree?collapse=none;db=core;g=ENSMUSG00000027927;r=3:92134997-92142744;t=ENSMUST00000029535	pas d'ortholog biomart	pas d'ortholog biomart
Mm.179050	67981	Hormad1	HORMA domain containing 1	ENSMUSG00000028109	http://www.ensembl.org/Mus_musculus/Gene/Compara_Tree?g=ENSMUSG00000028109;r=3:95559677-95587671	pas d'ortholog biomart	pas d'ortholog biomart
Mm.467192	53814	Oaz3	ornithine decarboxylase antizyme 3	ENSMUSG00000028141	http://www.ensembl.org/Mus_musculus/Gene/Compara_Tree?g=ENSMUSG00000028141;r=3:94432414-94443915	pas d'ortholog biomart	pas d'ortholog biomart
Mm.87325	57756	Fhl5	four and a half LIM domains 5	ENSMUSG00000028259	http://www.ensembl.org/Mus_musculus/Gene/Compara_Tree?collapse=none;db=core;g=ENSMUSG00000028259;r=4:25199908-25242876	pas d'ortholog biomart	pas d'ortholog biomart
Mm.45614	73721		RIKEN cDNA 1110017D15 gene	ENSMUSG00000028441	http://www.ensembl.org/Mus_musculus/Gene/Compara_Tree?collapse=none;db=core;g=ENSMUSG00000028441;r=4:41505009-41517333	pas d'ortholog biomart	pas d'ortholog biomart
Mm.158501	70941		RIKEN cDNA 4921539E11 gene	ENSMUSG00000028520	http://www.ensembl.org/Mus_musculus/Gene/Compara_Tree?collapse=none;db=core;g=ENSMUSG00000028520;r=4:103230445-103290863	pas d'ortholog biomart	pas d'ortholog biomart
Mm.55891	69314	Izumo3	IZUMO family member 3	ENSMUSG00000028533	http://www.ensembl.org/Mus_musculus/Gene/Compara_Tree?g=ENSMUSG00000028533;r=4:92144329-92147234	pas d'ortholog biomart	pas d'ortholog biomart
Mm.25097	67753	Eqtn	equatorin, sperm acrosome associated	ENSMUSG00000028575	http://www.ensembl.org/Mus_musculus/Gene/Compara_Tree?g=ENSMUSG00000028575;r=4:94907267-94928843	pas d'ortholog biomart	pas d'ortholog biomart
Mm.158267	69364		RIKEN cDNA 1700012P22 gene	ENSMUSG00000028589	http://www.ensembl.org/Mus_musculus/Gene/Compara_Tree?collapse=none;db=core;g=ENSMUSG00000028589;r=4:144418189-144438772;t=ENSMUST00000030323	pas d'ortholog biomart	pas d'ortholog biomart
Mm.251530	75718	Vwa5b1	von Willebrand factor A domain containing 5B1	ENSMUSG00000028753	http://www.ensembl.org/Mus_musculus/Gene/Compara_Tree?g=ENSMUSG00000028753;r=4:138565360-138635884	pas d'ortholog biomart	pas d'ortholog biomart
Mm.23355	67656		RIKEN cDNA 4930548H24 gene (4930548H24Rik)	ENSMUSG00000029138	http://www.ensembl.org/Mus_musculus/Gene/Compara_Tree?collapse=none;db=core;g=ENSMUSG00000029138;r=5:31485740-31488476	pas d'ortholog biomart	pas d'ortholog biomart
Mm.332291	75434		RIKEN cDNA 1700001C02 gene	ENSMUSG00000029182	http://www.ensembl.org/Mus_musculus/Gene/Compara_Tree?collapse=none;db=core;g=ENSMUSG00000029182;r=5:30466047-30484088	pas d'ortholog biomart	pas d'ortholog biomart
Mm.159141	74218		RIKEN cDNA 1700016H13 gene	ENSMUSG00000029320	http://www.ensembl.org/Mus_musculus/Gene/Compara_Tree?collapse=none;db=core;g=ENSMUSG00000029320;r=5:103648039-103656010	pas d'ortholog biomart	pas d'ortholog biomart
Mm.67665	75196	Ankrd7	ankyrin repeat domain 7	ENSMUSG00000029517	http://www.ensembl.org/Mus_musculus/Gene/Compara_Tree?g=ENSMUSG00000029517;r=6:18866318-18879586	pas d'ortholog biomart	pas d'ortholog biomart
Mm.251601	74468	Hyal5	hyaluronoglucosaminidase 5	ENSMUSG00000029678	http://www.ensembl.org/Mus_musculus/Gene/Compara_Tree?g=ENSMUSG00000029678;r=6:24857997-24891958	pas d'ortholog biomart	pas d'ortholog biomart
Mm.87331	74409	Hyal6	hyaluronoglucosaminidase 6	ENSMUSG00000029679	http://www.ensembl.org/Mus_musculus/Gene/Compara_Tree?g=ENSMUSG00000029679;r=6:24733245-24745452;t=ENSMUST00000031690	pas d'ortholog biomart	pas d'ortholog biomart
Mm.23510	76382		RIKEN cDNA 1700012A03 gene	ENSMUSG00000029766	http://www.ensembl.org/Mus_musculus/Gene/Compara_Tree?db=core;g=ENSMUSG00000029766;r=6:32050246-32058921	pas d'ortholog biomart	pas d'ortholog biomart
Mm.46117	75647	Ssmem1	serine-rich single-pass membrane protein 1	ENSMUSG00000029784	http://www.ensembl.org/Mus_musculus/Gene/Compara_Tree?g=ENSMUSG00000029784;r=6:30509849-30520254	pas d'ortholog biomart	pas d'ortholog biomart
Mm.272520	76606	Llcfc1	LLLL and CFNLAS motif containing 1	ENSMUSG00000029867	http://www.ensembl.org/Mus_musculus/Gene/Compara_Tree?collapse=none;db=core;g=ENSMUSG00000029867;r=6:41684431-41685717;t=ENSMUST00000031900	pas d'ortholog biomart	pas d'ortholog biomart
Mm.52550	67690	Prss37	protease, serine 37	ENSMUSG00000029909	http://www.ensembl.org/Mus_musculus/Gene/Compara_Tree?g=ENSMUSG00000029909;r=6:40514824-40519508	pas d'ortholog biomart	pas d'ortholog biomart
Mm.272306	14840	Gsg1	germ cell associated 1	ENSMUSG00000030206	http://www.ensembl.org/Mus_musculus/Gene/Compara_Tree?g=ENSMUSG00000030206;r=6:135237326-135254351	pas d'ortholog biomart	pas d'ortholog biomart
Mm.252733	69371	Smco2	single-pass membrane protein with coiled-coil domains 2	ENSMUSG00000030292	http://www.ensembl.org/Mus_musculus/Gene/Compara_Tree?g=ENSMUSG00000030292;r=6:146850104-146871406	pas d'ortholog biomart	pas d'ortholog biomart
Mm.87748	11642	Akap3	A kinase (PRKA) anchor protein 3	ENSMUSG00000030344	http://www.ensembl.org/Mus_musculus/Gene/Compara_Tree?collapse=none;db=core;g=ENSMUSG00000030344;r=6:126853098-126874308	pas d'ortholog biomart	pas d'ortholog biomart
Mm.84622	73090		RIKEN cDNA 2900092C05 gene	ENSMUSG00000030385	http://www.ensembl.org/Mus_musculus/Gene/Compara_Tree?collapse=none;db=core;g=ENSMUSG00000030385;r=7:12512517-12556323;t=ENSMUST00000032541	pas d'ortholog biomart	pas d'ortholog biomart
Mm.160714	75338	ccdc83	coiled-coil domain containing 83	ENSMUSG00000030617	http://www.ensembl.org/Mus_musculus/Gene/Compara_Tree?g=ENSMUSG00000030617;r=7:90223873-90265777	pas d'ortholog biomart	pas d'ortholog biomart
Mm.16563	16833	Ldhc	lactate dehydrogenase C	ENSMUSG00000030851	http://www.ensembl.org/Mus_musculus/Gene/Compara_Tree?g=ENSMUSG00000030851;r=7:46861203-46878142	pas d'ortholog biomart	pas d'ortholog biomart
Mm.233827	68223	Fam24a	family with sequence similarity 24, member A	ENSMUSG00000030859	http://www.ensembl.org/Mus_musculus/Gene/Compara_Tree?g=ENSMUSG00000030859;r=7:131333864-131336927	pas d'ortholog biomart	pas d'ortholog biomart
Mm.159067	73808	Tex36	testis expressed 36	ENSMUSG00000030976	http://www.ensembl.org/Mus_musculus/Gene/Compara_Tree?collapse=none;db=core;g=ENSMUSG00000030976;r=7:133587024-133602158;t=ENSMUST00000033275	pas d'ortholog biomart	pas d'ortholog biomart
Mm.389950	117229	Stk33	serine/threonine kinase 33	ENSMUSG00000031027	http://www.ensembl.org/Mus_musculus/Gene/Compara_Tree?g=ENSMUSG00000031027;r=7:109279223-109439081	pas d'ortholog biomart	pas d'ortholog biomart
Mm.46136	66501		RIKEN cDNA 1700029H14 gene	ENSMUSG00000031452	http://www.ensembl.org/Mus_musculus/Gene/Compara_Tree?collapse=none;db=core;g=ENSMUSG00000031452;r=8:13550733-13562461	pas d'ortholog biomart	pas d'ortholog biomart
Mm.440041	76413		RIKEN cDNA 1700016D06 gene	ENSMUSG00000031509	http://www.ensembl.org/Mus_musculus/Gene/Compara_Tree?db=core;g=ENSMUSG00000031509;r=8:11654924-11701063	pas d'ortholog biomart	pas d'ortholog biomart
Mm.440342	75528	Tex29	testis expressed 29	ENSMUSG00000031512	http://www.ensembl.org/Mus_musculus/Gene/Compara_Tree?g=ENSMUSG00000031512;r=8:11840474-11855761	pas d'ortholog biomart	pas d'ortholog biomart
Mm.45833	69281	Spata4	spermatogenesis associated 4	ENSMUSG00000031518	http://www.ensembl.org/Mus_musculus/Gene/Compara_Tree?g=ENSMUSG00000031518;r=8:54600781-54610098;t=ENSMUST00000033917	pas d'ortholog biomart	pas d'ortholog biomart
Mm.443238	71831	IQCM	RIKEN cDNA 1700007B14 gene	ENSMUSG00000031620	http://www.ensembl.org/Mus_musculus/Gene/Compara_Tree?collapse=none;db=core;g=ENSMUSG00000031620;r=8:75448694-75984503	pas d'ortholog biomart	pas d'ortholog biomart
Mm.178707	67687		RIKEN cDNA 1700011L22 gene	ENSMUSG00000031682	http://www.ensembl.org/Mus_musculus/Gene/Compara_Tree?collapse=none;db=core;g=ENSMUSG00000031682;r=8:79210431-79248570	pas d'ortholog biomart	pas d'ortholog biomart
Mm.42166	56523	Pmfbp1	polyamine modulated factor 1 binding protein 1	ENSMUSG00000031727	http://www.ensembl.org/Mus_musculus/Gene/Compara_Tree?g=ENSMUSG00000031727;r=8:109494027-109542642;t=ENSMUST00000034162	pas d'ortholog biomart	pas d'ortholog biomart
Mm.272846	69528		RIKEN cDNA 1700030J22 gene	ENSMUSG00000031847	http://www.ensembl.org/Mus_musculus/Gene/Compara_Tree?collapse=none;db=core;g=ENSMUSG00000031847;r=8:116969599-116978943;t=ENSMUST00000070577	pas d'ortholog biomart	pas d'ortholog biomart
Mm.386810	72236	Tsnaxip1	translin-associated factor X (Tsnax) interacting protein 1	ENSMUSG00000031893	http://www.ensembl.org/Mus_musculus/Gene/Compara_Tree?g=ENSMUSG00000031893;r=8:105827744-105844676;t=ENSMUST00000034365	pas d'ortholog biomart	pas d'ortholog biomart
Mm.45824	75469	Spata19	spermatogenesis associated 19	ENSMUSG00000031991	http://www.ensembl.org/Mus_musculus/Gene/Compara_Tree?g=ENSMUSG00000031991;r=9:27396821-27401710;t=ENSMUST00000034473	pas d'ortholog biomart	pas d'ortholog biomart
Mm.4776	11451	Acrv1	acrosomal vesicle protein 1	ENSMUSG00000032110	http://www.ensembl.org/Mus_musculus/Gene/Compara_Tree?collapse=none;db=core;g=ENSMUSG00000032110;r=9:36693220-36698843	pas d'ortholog biomart	pas d'ortholog biomart
Mm.23516	73532		RIKEN cDNA 1700080E11 gene	ENSMUSG00000032566	http://www.ensembl.org/Mus_musculus/Gene/Compara_Tree?g=ENSMUSG00000032566;r=9:105143342-105145092	pas d'ortholog biomart	pas d'ortholog biomart
Mm.78287	112418		RIKEN cDNA 1700102P08 gene	ENSMUSG00000032611	http://www.ensembl.org/Mus_musculus/Gene/Compara_Tree?collapse=none;db=core;g=ENSMUSG00000032611;r=9:108392805-108410934	pas d'ortholog biomart	pas d'ortholog biomart
Mm.87057	67343	Tex43	testis expressed 43	ENSMUSG00000032900	http://www.ensembl.org/Mus_musculus/Gene/Compara_Tree?g=ENSMUSG00000032900;r=18:56588350-56594782	pas d'ortholog biomart	pas d'ortholog biomart
Mm.76826	252868	Odf4	outer dense fiber of sperm tails 4	ENSMUSG00000032921	http://www.ensembl.org/Mus_musculus/Gene/Compara_Tree?g=ENSMUSG00000032921;r=11:68921835-68927081	pas d'ortholog biomart	pas d'ortholog biomart
Mm.443287	67483		RIKEN cDNA 1700028P14 gene	ENSMUSG00000033053	http://www.ensembl.org/Mus_musculus/Gene/Compara_Tree?collapse=none;db=core;g=ENSMUSG00000033053;r=19:23558760-23652812;t=ENSMUST00000035849	pas d'ortholog biomart	pas d'ortholog biomart
Mm.379188	70928	Trim69	tripartite motif-containing 69	ENSMUSG00000033368	http://www.ensembl.org/Mus_musculus/Gene/Compara_Tree?g=ENSMUSG00000033368;r=2:122160700-122179027	pas d'ortholog biomart	pas d'ortholog biomart
Mm.72959	70979	Fancd2os	Fancd2 opposite strand	ENSMUSG00000033963	http://www.ensembl.org/Mus_musculus/Gene/Compara_Tree?g=ENSMUSG00000033963;r=6:113596761-113600715	pas d'ortholog biomart	pas d'ortholog biomart
Mm.473893	69926	Dnah17	dynein, axonemal, heavy chain 17	ENSMUSG00000033987	http://www.ensembl.org/Mus_musculus/Gene/Compara_Tree?collapse=none;db=core;g=ENSMUSG00000033987;r=11:118021723-118129219	pas d'ortholog biomart	pas d'ortholog biomart
Mm.80075	213234	Zbbx	zinc finger, B-box domain containing	ENSMUSG00000034151	http://www.ensembl.org/Mus_musculus/Gene/Compara_Tree?g=ENSMUSG00000034151;r=3:75037907-75165034	pas d'ortholog biomart	pas d'ortholog biomart
Mm.116957	71861	Zswim2	zinc finger SWIM-type containing 2	ENSMUSG00000034552	http://www.ensembl.org/Mus_musculus/Gene/Compara_Tree?g=ENSMUSG00000034552;r=2:83915079-83941228	pas d'ortholog biomart	pas d'ortholog biomart
Mm.75060	66732		RIKEN cDNA 4921530L21 gene	ENSMUSG00000034689	http://www.ensembl.org/Mus_musculus/Gene/Compara_Tree?collapse=none;db=core;g=ENSMUSG00000034689;r=14:95881266-95882775;t=ENSMUST00000045892	pas d'ortholog biomart	pas d'ortholog biomart
Mm.247765	83564	Nlrp4c	NLR family, pyrin domain containing 4C	ENSMUSG00000034690	http://www.ensembl.org/Mus_musculus/Gene/Compara_Tree?g=ENSMUSG00000034690;r=7:6045161-6105150	pas d'ortholog biomart	pas d'ortholog biomart
Mm.23361	67926	Spert	spermatid associated	ENSMUSG00000034913	http://www.ensembl.org/Mus_musculus/Gene/Compara_Tree?g=ENSMUSG00000034913;r=14:75582834-75593116	pas d'ortholog biomart	pas d'ortholog biomart
Mm.440757	446101	Xrra1	X-ray radiation resistance associated 1	ENSMUSG00000035211	http://www.ensembl.org/Mus_musculus/Gene/Compara_Tree?g=ENSMUSG00000035211;r=7:99859116-99917822	pas d'ortholog biomart	pas d'ortholog biomart
Mm.329435	225497	Fam170a	family with sequence similarity 170, member A	ENSMUSG00000035420	http://www.ensembl.org/Mus_musculus/Gene/Compara_Tree?collapse=none;db=core;g=ENSMUSG00000035420;r=18:50278369-50283019;t=ENSMUST00000039121	pas d'ortholog biomart	pas d'ortholog biomart
Mm.383210	100502723	Tsga8	testis specific gene A8	ENSMUSG00000035522	http://www.ensembl.org/Mus_musculus/Gene/Compara_Tree?g=ENSMUSG00000035522;r=X:83486678-83487924;t=ENSMUST00000049420	pas d'ortholog biomart	pas d'ortholog biomart
Mm.232593	75502	Cmtm2b	CKLF-like MARVEL transmembrane domain containing 2B	ENSMUSG00000035785	http://www.ensembl.org/Mus_musculus/Gene/Compara_Tree?g=ENSMUSG00000035785;r=8:104322237-104330756;t=ENSMUST00000041973	pas d'ortholog biomart	pas d'ortholog biomart
Mm.477086	237465	Ccdc38	coiled-coil domain containing 38	ENSMUSG00000036168	http://www.ensembl.org/Mus_musculus/Gene/Compara_Tree?g=ENSMUSG00000036168;r=10:93540632-93584327	pas d'ortholog biomart	pas d'ortholog biomart
Mm.252761	74286	Tbc1d21	TBC1 domain family, member 21	ENSMUSG00000036244	http://www.ensembl.org/Mus_musculus/Gene/Compara_Tree?g=ENSMUSG00000036244;r=9:58359804-58370369;t=ENSMUST00000040217	pas d'ortholog biomart	pas d'ortholog biomart
Mm.449995	381110	Rmdn2	regulator of microtubule dynamics 2	ENSMUSG00000036368	http://www.ensembl.org/Mus_musculus/Gene/Compara_Tree?g=ENSMUSG00000036368;r=17:79614900-79682152;t=ENSMUST00000040368	pas d'ortholog biomart	pas d'ortholog biomart
Mm.50108	75467	stpg4	sperm tail PG rich repeat containing 4	ENSMUSG00000036557	http://www.ensembl.org/Mus_musculus/Gene/Compara_Tree?collapse=none;db=core;g=ENSMUSG00000036557;r=17:87389571-87427741	pas d'ortholog biomart	pas d'ortholog biomart
Mm.248902	244608	Ccdc113	coiled-coil domain containing 113	ENSMUSG00000036598	http://www.ensembl.org/Mus_musculus/Gene/Compara_Tree?g=ENSMUSG00000036598;r=8:95534100-95558888;t=ENSMUST00000041569	pas d'ortholog biomart	pas d'ortholog biomart
Mm.158168	67663	Tex46	tex46 : testis expressed 46	ENSMUSG00000036921	http://www.ensembl.org/Mus_musculus/Gene/Compara_Tree?collapse=none;db=core;g=ENSMUSG00000036921;r=4:136610437-136613226;t=ENSMUST00000046647	pas d'ortholog biomart	pas d'ortholog biomart
Mm.46167	69294	Cst13	cystatin 13	ENSMUSG00000036924	http://www.ensembl.org/Mus_musculus/Gene/Compara_Tree?g=ENSMUSG00000036924;r=2:148820081-148830410;t=ENSMUST00000046589	pas d'ortholog biomart	pas d'ortholog biomart
Mm.179733	56631	Trim17	tripartite motif-containing 17	ENSMUSG00000036964	http://www.ensembl.org/Mus_musculus/Gene/Compara_Tree?g=ENSMUSG00000036964;r=11:58954685-58973098	pas d'ortholog biomart	pas d'ortholog biomart
Mm.389362	403171	Banf2	barrier to autointegration factor 2	ENSMUSG00000037307	http://www.ensembl.org/Mus_musculus/Gene/Compara_Tree?collapse=none;db=core;g=ENSMUSG00000037307;r=2:144033059-144073979	pas d'ortholog biomart	pas d'ortholog biomart
Mm.67234	78469	Tmem247	transmembrane protein 247	ENSMUSG00000037689	http://www.ensembl.org/Mus_musculus/Gene/Compara_Tree?g=ENSMUSG00000037689;r=17:86917348-86922374	pas d'ortholog biomart	pas d'ortholog biomart
Mm.330024	381350	Spag6	sperm associated antigen 6	ENSMUSG00000037708	http://www.ensembl.org/Mus_musculus/Gene/Compara_Tree?g=ENSMUSG00000037708;r=2:18694032-18750413	pas d'ortholog biomart	pas d'ortholog biomart
Mm.46124	66332		RIKEN cDNA 1700018B24 gene [Source:MGI Symbol;Acc:MGI:1913582]	ENSMUSG00000037910	pas d'arbre	pas d'ortholog biomart	pas d'ortholog biomart
Mm.325769	19119	Prm2	protamine 2	ENSMUSG00000038015	http://www.ensembl.org/Mus_musculus/Gene/Compara_Tree?g=ENSMUSG00000038015;r=16:10791380-10796134	pas d'ortholog biomart	pas d'ortholog biomart
Mm.291521	242891	Cct8l1	chaperonin containing TCP1, subunit 8 (theta)-like 1 [	ENSMUSG00000038044	http://www.ensembl.org/Mus_musculus/Gene/Compara_Tree?collapse=none;db=core;g=ENSMUSG00000038044;r=5:25516067-25518027;t=ENSMUST00000045016	pas d'ortholog biomart	pas d'ortholog biomart
Mm.87446	72252		RIKEN cDNA 1700022A21 gene [Source:MGI Symbol;Acc:MGI:1919502]	ENSMUSG00000038165	pas d'arbre	pas d'ortholog biomart	pas d'ortholog biomart
Mm.486358	21646	Tcte2	t-complex-associated testis expressed 2	ENSMUSG00000038347	http://www.ensembl.org/Mus_musculus/Gene/Compara_Tree?g=ENSMUSG00000038347;r=17:13482553-13761825	pas d'ortholog biomart	pas d'ortholog biomart
Mm.440434	75480		RIKEN cDNA 1700003F12 gene	ENSMUSG00000038523	http://www.ensembl.org/Mus_musculus/Gene/Compara_Tree?collapse=none;db=core;g=ENSMUSG00000038523;r=2:154547085-154550003	pas d'ortholog biomart	pas d'ortholog biomart
Mm.473700	277353	Tcfl5	transcription factor-like 5 (basic helix-loop-helix)	ENSMUSG00000038932	http://www.ensembl.org/Mus_musculus/Gene/Compara_Tree?g=ENSMUSG00000038932;r=2:180621956-180642708	pas d'ortholog biomart	pas d'ortholog biomart
Mm.30482	54388	Hils1	histone H1-like protein in spermatids 1	ENSMUSG00000038994	http://www.ensembl.org/Mus_musculus/Gene/Compara_Tree?g=ENSMUSG00000038994;r=11:94967593-94968456;t=ENSMUST00000038928	pas d'ortholog biomart	pas d'ortholog biomart
Mm.108054	110957	D1Pas1	DNA segment, Chr 1, Pasteur Institute 1	ENSMUSG00000039224	http://www.ensembl.org/Mus_musculus/Gene/Compara_Tree?db=core;g=ENSMUSG00000039224;r=1:186967416-186970627;t=ENSMUST00000045108	pas d'ortholog biomart	pas d'ortholog biomart
Mm.159368	74914	Cylc2	cylicin, basic protein of sperm head cytoskeleton 2	ENSMUSG00000039555	http://www.ensembl.org/Mus_musculus/Gene/Compara_Tree?collapse=none;db=core;g=ENSMUSG00000039555;r=4:51216678-51230272	pas d'ortholog biomart	pas d'ortholog biomart
Mm.87624	330277	Fam71f1	family with sequence similarity 71, member F1	ENSMUSG00000039742	http://www.ensembl.org/Mus_musculus/Gene/Compara_Tree?g=ENSMUSG00000039742;r=6:29319140-29336019	pas d'ortholog biomart	pas d'ortholog biomart
Mm.391543	73344		RIKEN cDNA 1700034J05 gene	ENSMUSG00000040163	http://www.ensembl.org/Mus_musculus/Gene/Compara_Tree?collapse=none;db=core;g=ENSMUSG00000040163;r=6:146950329-146954422	pas d'ortholog biomart	pas d'ortholog biomart
Mm.56914	56546	Sec1	secretory blood group 1	ENSMUSG00000040364	http://www.ensembl.org/Mus_musculus/Gene/Compara_Tree?g=ENSMUSG00000040364;r=7:45677686-45694402;t=ENSMUST00000040636	pas d'ortholog biomart	pas d'ortholog biomart
Mm.46146	67334	Hypm	huntingtin interacting protein M	ENSMUSG00000040456	http://www.ensembl.org/Mus_musculus/Gene/Compara_Tree?g=ENSMUSG00000040456;r=X:9846928-9847508;t=ENSMUST00000044987	pas d'ortholog biomart	pas d'ortholog biomart
Mm.158494	70920	tex47	testis expressed 47	ENSMUSG00000040514	http://www.ensembl.org/Mus_musculus/Gene/Compara_Tree?collapse=none;db=core;g=ENSMUSG00000040514;r=5:7304119-7311491	pas d'ortholog biomart	pas d'ortholog biomart
Mm.45821	75667	Tmem225	transmembrane protein 225	ENSMUSG00000040541	http://www.ensembl.org/Mus_musculus/Gene/Compara_Tree?g=ENSMUSG00000040541;r=9:40148122-40150880;t=ENSMUST00000046333	pas d'ortholog biomart	pas d'ortholog biomart
Mm.23401	106757	Catsperd	cation channel sperm associated auxiliary subunit delta	ENSMUSG00000040828	http://www.ensembl.org/Mus_musculus/Gene/Compara_Tree?g=ENSMUSG00000040828;r=17:56628143-56664456;t=ENSMUST00000112979	pas d'ortholog biomart	pas d'ortholog biomart
Mm.335431	67320	Iqcf4	IQ motif containing F4	ENSMUSG00000041009	http://www.ensembl.org/Mus_musculus/Gene/Compara_Tree?g=ENSMUSG00000041009;r=9:106568319-106570996;t=ENSMUST00000085111	pas d'ortholog biomart	pas d'ortholog biomart
Mm.279939	73412	Nme8	NME/NM23 family member 8	ENSMUSG00000041138	http://www.ensembl.org/Mus_musculus/Gene/Compara_Tree?collapse=none;db=core;g=ENSMUSG00000041138;r=13:19645078-19697794	pas d'ortholog biomart	pas d'ortholog biomart
Mm.78965	213765	Nutm1	NUT midline carcinoma, family member 1	ENSMUSG00000041358	http://www.ensembl.org/Mus_musculus/Gene/Compara_Tree?g=ENSMUSG00000041358;r=2:112247948-112259291;t=ENSMUST00000043970	pas d'ortholog biomart	pas d'ortholog biomart
Mm.272519	69380		RIKEN cDNA 1700013G24 gene	ENSMUSG00000041399	http://www.ensembl.org/Mus_musculus/Gene/Compara_Tree?collapse=none;db=core;g=ENSMUSG00000041399;r=4:137453284-137455461;t=ENSMUST00000048893	pas d'ortholog biomart	pas d'ortholog biomart
Mm.439725	22114	Tssk1	testis-specific serine kinase 1	ENSMUSG00000041566	http://www.ensembl.org/Mus_musculus/Gene/Compara_Tree?collapse=none;db=core;g=ENSMUSG00000041566;r=16:17894223-17897922;t=ENSMUST00000046937	pas d'ortholog biomart	pas d'ortholog biomart
Mm.46115	67580	Lrrc18	leucine rich repeat containing 18	ENSMUSG00000041673	http://www.ensembl.org/Mus_musculus/Gene/Compara_Tree?collapse=none;db=core;g=ENSMUSG00000041673;r=14:32991382-33015292	pas d'ortholog biomart	pas d'ortholog biomart
Mm.12817	12344	Capza3	capping protein (actin filament) muscle Z-line, alpha 3	ENSMUSG00000041791	http://www.ensembl.org/Mus_musculus/Gene/Compara_Tree?g=ENSMUSG00000041791;r=6:140041252-140042778	pas d'ortholog biomart	pas d'ortholog biomart
Mm.29178	71877	Efhc1	EF-hand domain (C-terminal) containing 1	ENSMUSG00000041809	http://www.ensembl.org/Mus_musculus/Gene/Compara_Tree?collapse=none;db=core;g=ENSMUSG00000041809;r=1:20951626-20990841	pas d'ortholog biomart	pas d'ortholog biomart
Mm.46166	66338	Cdrt4	CMT1A duplicated region transcript 4	ENSMUSG00000042200	http://www.ensembl.org/Mus_musculus/Gene/Compara_Tree?g=ENSMUSG00000042200;r=11:62951193-62993095;t=ENSMUST00000035854	pas d'ortholog biomart	pas d'ortholog biomart
Mm.386950	434402	Gm5617	predicted gene 5617	ENSMUSG00000042293	http://www.ensembl.org/Mus_musculus/Gene/Compara_Tree?g=ENSMUSG00000042293;r=9:48495345-48495964;t=ENSMUST00000048824	pas d'ortholog biomart	pas d'ortholog biomart
Mm.4644	22789	Zp3r	zona pellucida 3 receptor	ENSMUSG00000042554	http://www.ensembl.org/Mus_musculus/Gene/Compara_Tree?g=ENSMUSG00000042554;r=1:130576713-130629621	pas d'ortholog biomart	pas d'ortholog biomart
Mm.49460	71836	Shcbp1l	Shc SH2-domain binding protein 1-like	ENSMUSG00000042708	http://www.ensembl.org/Mus_musculus/Gene/Compara_Tree?g=ENSMUSG00000042708;r=1:153425162-153452574	pas d'ortholog biomart	pas d'ortholog biomart
Mm.33631	76925	Spata46	spermatogenesis associated 46	ENSMUSG00000042800	http://www.ensembl.org/Mus_musculus/Gene/Compara_Tree?collapse=none;db=core;g=ENSMUSG00000042800;r=1:170308803-170312125;t=ENSMUST00000056991	pas d'ortholog biomart	pas d'ortholog biomart
Mm.31415	76627	Prr30	proline rich 30	ENSMUSG00000042888	http://www.ensembl.org/Mus_musculus/Gene/Compara_Tree?g=ENSMUSG00000042888;r=14:101197690-101200330	pas d'ortholog biomart	pas d'ortholog biomart
Mm.487185	242505	Rasef	RAS and EF hand domain containing	ENSMUSG00000043003	http://www.ensembl.org/Mus_musculus/Gene/Compara_Tree?g=ENSMUSG00000043003;r=4:73714579-73790709	pas d'ortholog biomart	pas d'ortholog biomart
Mm.386907	330188	Ccdc63	coiled-coil domain containing 63	ENSMUSG00000043036	http://www.ensembl.org/Mus_musculus/Gene/Compara_Tree?g=ENSMUSG00000043036;r=5:122108040-122140823	pas d'ortholog biomart	pas d'ortholog biomart
Mm.206798	21959	Tnp2	transition protein 2	ENSMUSG00000043050	http://www.ensembl.org/Mus_musculus/Gene/Compara_Tree?g=ENSMUSG00000043050;r=16:10787936-10788655;t=ENSMUST00000051297	pas d'ortholog biomart	pas d'ortholog biomart
Mm.660	75483	Cox8c	cytochrome c oxidase subunit 8C	ENSMUSG00000043319	http://www.ensembl.org/Mus_musculus/Gene/Compara_Tree?g=ENSMUSG00000043319;r=12:102899306-102900534;t=ENSMUST00000053611	pas d'ortholog biomart	pas d'ortholog biomart
Mm.338103	433386	Cdc185	coiled-coil domain containing 185	ENSMUSG00000043429	http://www.ensembl.org/Mus_musculus/Gene/Compara_Tree?collapse=none;db=core;g=ENSMUSG00000043429;r=1:182747126-182749180;t=ENSMUST00000060041	pas d'ortholog biomart	pas d'ortholog biomart
Mm.440423	242408	Fam221b	family with sequence similarity 221, member B	ENSMUSG00000043633	http://www.ensembl.org/Mus_musculus/Gene/Compara_Tree?g=ENSMUSG00000043633;r=4:43659622-43669145	pas d'ortholog biomart	pas d'ortholog biomart
Mm.212793	108950		RIKEN cDNA 1700049L16 gene	ENSMUSG00000043859	pas d'arbre	pas d'ortholog biomart	pas d'ortholog biomart
Mm.10946	269693	Ccdc60	coiled-coil domain containing 60	ENSMUSG00000043913	http://www.ensembl.org/Mus_musculus/Gene/Compara_Tree?db=core;g=ENSMUSG00000043913;r=5:116124641-116288985	pas d'ortholog biomart	pas d'ortholog biomart
Mm.34166	73598		RIKEN cDNA 1700001O22 gene	ENSMUSG00000044320	http://www.ensembl.org/Mus_musculus/Gene/Compara_Tree?collapse=none;db=core;g=ENSMUSG00000044320;r=2:30794769-30803661	pas d'ortholog biomart	pas d'ortholog biomart
Mm.45466	69382		RIKEN cDNA 1700024P04 gene	ENSMUSG00000045022	http://www.ensembl.org/Mus_musculus/Gene/Compara_Tree?collapse=none;db=core;g=ENSMUSG00000045022;r=13:98984085-98984565;t=ENSMUST00000054425	pas d'ortholog biomart	pas d'ortholog biomart
Mm.272766	72277	Fam186a	family with sequence similarity 186, member A	ENSMUSG00000045350	http://www.ensembl.org/Mus_musculus/Gene/Compara_Tree?collapse=none;db=core;g=ENSMUSG00000045350;r=15:99918348-99967075	pas d'ortholog biomart	pas d'ortholog biomart
Mm.107605	69307	Pxt1	peroxisomal, testis specific 1	ENSMUSG00000045378	http://www.ensembl.org/Mus_musculus/Gene/Compara_Tree?g=ENSMUSG00000045378;r=17:28934291-28942262;t=ENSMUST00000051526	pas d'ortholog biomart	pas d'ortholog biomart
Mm.263706	67854	Slco6b1	solute carrier organic anion transporter family, member 6b1	ENSMUSG00000045463	pas d'arbre	pas d'ortholog biomart	pas d'ortholog biomart
Mm.293074	232972		cDNA sequence BC049730	ENSMUSG00000045587	http://www.ensembl.org/Mus_musculus/Gene/Compara_Tree?g=ENSMUSG00000045587;r=7:24709242-24714535	pas d'ortholog biomart	pas d'ortholog biomart
Mm.84522	76419	Smkr-ps	smal lysine rich protein 1, pseudogene [Source:MGI Symbol;Acc:MGI:1923669]	ENSMUSG00000045709	pas d'arbre	pas d'ortholog biomart	pas d'ortholog biomart
Mm.212749	277496	Lkaaear1	LKAAEAR motif containing 1	ENSMUSG00000045794	http://www.ensembl.org/Mus_musculus/Gene/Compara_Tree?g=ENSMUSG00000045794;r=2:181696793-181698442	pas d'ortholog biomart	pas d'ortholog biomart
Mm.7411	15192	hdgfl1	hepatoma derived growth factor-like 1	ENSMUSG00000045835	http://www.ensembl.org/Mus_musculus/Gene/Compara_Tree?db=core;g=ENSMUSG00000045835;r=13:26768173-26770119;t=ENSMUST00000055915	pas d'ortholog biomart	pas d'ortholog biomart
Mm.123046	276920	Ccdc42	coiled-coil domain containing 42	ENSMUSG00000045915	http://www.ensembl.org/Mus_musculus/Gene/Compara_Tree?g=ENSMUSG00000045915;r=11:68587021-68597966	pas d'ortholog biomart	pas d'ortholog biomart
Mm.80975	193286	BC049762	cDNA sequence BC049762	ENSMUSG00000045942	http://www.ensembl.org/Mus_musculus/Gene/Compara_Tree?g=ENSMUSG00000045942;r=11:51253651-51263046	pas d'ortholog biomart	pas d'ortholog biomart
Mm.107753	78118	4930451I11Rik	RIKEN cDNA 4930451I11 gene	ENSMUSG00000045989	http://www.ensembl.org/Mus_musculus/Gene/Compara_Tree?g=ENSMUSG00000045989;r=7:126830468-126831639	pas d'ortholog biomart	pas d'ortholog biomart
Mm.82766	72076	Mospd4	motile sperm domain containing 4	ENSMUSG00000046487	pas d'arbre	pas d'ortholog biomart	pas d'ortholog biomart
Mm.212777	280621	Selenov	selenoprotein V	ENSMUSG00000046750	http://www.ensembl.org/Mus_musculus/Gene/Compara_Tree?g=ENSMUSG00000046750;r=7:28284652-28291186	pas d'ortholog biomart	pas d'ortholog biomart
Mm.67677	73470	Kif2b	kinesin family member 2B	ENSMUSG00000046755	http://www.ensembl.org/Mus_musculus/Gene/Compara_Tree?collapse=none;db=core;g=ENSMUSG00000046755;r=11:91575315-91577558;t=ENSMUST00000061019	pas d'ortholog biomart	pas d'ortholog biomart
Mm.263615	66712	Spesp1	sperm equatorial segment protein 1	ENSMUSG00000046846	http://www.ensembl.org/Mus_musculus/Gene/Compara_Tree?g=ENSMUSG00000046846;r=9:62270729-62282179;t=ENSMUST00000056949	pas d'ortholog biomart	pas d'ortholog biomart
Mm.84218	271036	Catsperb	cation channel sperm associated auxiliary subunit beta	ENSMUSG00000047014	http://www.ensembl.org/Mus_musculus/Gene/Compara_Tree?g=ENSMUSG00000047014;r=12:101404673-101626009;t=ENSMUST00000055156	pas d'ortholog biomart	pas d'ortholog biomart
Mm.56430	66716	Ccer1	coiled-coil glutamate-rich protein 1	ENSMUSG00000047025	http://www.ensembl.org/Mus_musculus/Gene/Compara_Tree?g=ENSMUSG00000047025;r=10:97693059-97694926;t=ENSMUST00000060703	pas d'ortholog biomart	pas d'ortholog biomart
Mm.78423	76640		RIKEN cDNA 1700113H08 gene [Source:MGI Symbol;Acc:MGI:1923890]	ENSMUSG00000047129	http://www.ensembl.org/Mus_musculus/Gene/Compara_Tree?collapse=none;db=core;g=ENSMUSG00000047129;r=10:87058045-87230589	pas d'ortholog biomart	pas d'ortholog biomart
Mm.46129	75462		RIKEN cDNA 1700001C19 gene	ENSMUSG00000047150	http://www.ensembl.org/Mus_musculus/Gene/Compara_Tree?collapse=none;db=core;g=ENSMUSG00000047150;r=17:47412734-47437376	pas d'ortholog biomart	pas d'ortholog biomart
Mm.458917	66849	Ppp1r2-ps7	protein phosphatase 1, regulatory inhibitor subunit 2	ENSMUSG00000047714	http://www.ensembl.org/Mus_musculus/Gene/Compara_Tree?g=ENSMUSG00000047714;r=16:31251537-31275277	pas d'ortholog biomart	pas d'ortholog biomart
Mm.23349	332713	Fndc11	fibronectin type III domain containing 11	ENSMUSG00000047841	http://www.ensembl.org/Mus_musculus/Gene/Compara_Tree?g=ENSMUSG00000047841;r=2:181220013-181222854	pas d'ortholog biomart	pas d'ortholog biomart
Mm.437189	235067	Cypt4	cysteine-rich perinuclear theca 4	ENSMUSG00000047995	http://www.ensembl.org/Mus_musculus/Gene/Compara_Tree?g=ENSMUSG00000047995;r=9:24625185-24625827;t=ENSMUST00000053956	pas d'ortholog biomart	pas d'ortholog biomart
Mm.103154	226265	Eno4	enolase 4	ENSMUSG00000048029	http://www.ensembl.org/Mus_musculus/Gene/Compara_Tree?collapse=none;db=core;g=ENSMUSG00000048029;r=19:58943425-58971421	pas d'ortholog biomart	pas d'ortholog biomart
Mm.107718	70069	H1fntH1	H1 histone family, member N, testis-specific	ENSMUSG00000048077	http://www.ensembl.org/Mus_musculus/Gene/Compara_Tree?collapse=none;db=core;g=ENSMUSG00000048077;r=15:98255982-98257307;t=ENSMUST00000060855	pas d'ortholog biomart	pas d'ortholog biomart
Mm.258354	320869	Spata33	spermatogenesis associated 33	ENSMUSG00000048478	http://www.ensembl.org/Mus_musculus/Gene/Compara_Tree?g=ENSMUSG00000048478;r=8:123212858-123222045;t=ENSMUST00000060133	pas d'ortholog biomart	pas d'ortholog biomart
Mm.46095	69361	Cypt3	cysteine-rich perinuclear theca 3	ENSMUSG00000048573	http://www.ensembl.org/Mus_musculus/Gene/Compara_Tree?g=ENSMUSG00000048573;r=X:153558593-153559429	pas d'ortholog biomart	pas d'ortholog biomart
Mm.157765	240069	Morc2b	microrchidia 2B	ENSMUSG00000048602	http://www.ensembl.org/Mus_musculus/Gene/Compara_Tree?g=ENSMUSG00000048602;r=17:33135588-33139683	pas d'ortholog biomart	pas d'ortholog biomart
Mm.213909	320604	Ccdc169	coiled-coil domain containing 169	ENSMUSG00000048655	http://www.ensembl.org/Mus_musculus/Gene/Compara_Tree?g=ENSMUSG00000048655;r=3:55137339-55172935	pas d'ortholog biomart	pas d'ortholog biomart
Mm.331893	69317	Hmgb4	high-mobility group box 4	ENSMUSG00000048686	http://www.ensembl.org/Mus_musculus/Gene/Compara_Tree?collapse=none;db=core;g=ENSMUSG00000048686;r=4:128260212-128260957;t=ENSMUST00000053830	pas d'ortholog biomart	pas d'ortholog biomart
Mm.440437	70772	Ggnbp1	gametogenetin binding protein 1	ENSMUSG00000048731	http://www.ensembl.org/Mus_musculus/Gene/Compara_Tree?g=ENSMUSG00000048731;r=17:26973217-27036378	pas d'ortholog biomart	pas d'ortholog biomart
Mm.69030	76718	Catsperg2	cation channel sperm associated auxiliary subunit gamma 2	ENSMUSG00000049123	http://www.ensembl.org/Mus_musculus/Gene/Compara_Tree?g=ENSMUSG00000049123;r=7:29697219-29727032	pas d'ortholog biomart	pas d'ortholog biomart
Mm.60690	78174	Cox7b2	cytochrome c oxidase subunit 7B2	ENSMUSG00000049387	http://www.ensembl.org/Mus_musculus/Gene/Compara_Tree?g=ENSMUSG00000049387;r=5:71442824-71548205	pas d'ortholog biomart	pas d'ortholog biomart
Mm.117063	237958	Sppl2c	signal peptide peptidase 2C	ENSMUSG00000049506	http://www.ensembl.org/Mus_musculus/Gene/Compara_Tree?collapse=none;db=core;g=ENSMUSG00000049506;r=11:104186327-104191163	pas d'ortholog biomart	pas d'ortholog biomart
Mm.174834	66766	Tmem239	transmembrane 239	ENSMUSG00000049692	http://www.ensembl.org/Mus_musculus/Gene/Compara_Tree?g=ENSMUSG00000049692;r=2:130406478-130407902;t=ENSMUST00000055421	pas d'ortholog biomart	pas d'ortholog biomart
Mm.233854	243535	BC048671	cDNA sequence BC048671	ENSMUSG00000049694	http://www.ensembl.org/Mus_musculus/Gene/Compara_Tree?g=ENSMUSG00000049694;r=6:90301219-90305449	pas d'ortholog biomart	pas d'ortholog biomart
Mm.87419	74306	Prss46	protease, serine 46	ENSMUSG00000049719	http://www.ensembl.org/Mus_musculus/Gene/Compara_Tree?collapse=none;db=core;g=ENSMUSG00000049719;r=9:110844506-110856522	pas d'ortholog biomart	pas d'ortholog biomart
Mm.330079	279029	Stkld1	serine/threonine kinase-like domain containing 1	ENSMUSG00000049897	http://www.ensembl.org/Mus_musculus/Gene/Compara_Tree?g=ENSMUSG00000049897;r=2:26934047-26953496	pas d'ortholog biomart	pas d'ortholog biomart
Mm.291887	19120	Prm3	protamine 3	ENSMUSG00000050058	http://www.ensembl.org/Mus_musculus/Gene/Compara_Tree?g=ENSMUSG00000050058;r=16:10790505-10790914;t=ENSMUST00000050864	pas d'ortholog biomart	pas d'ortholog biomart
Mm.1498	11643	Akap4	A kinase (PRKA) anchor protein 4	ENSMUSG00000050089	http://www.ensembl.org/Mus_musculus/Gene/Compara_Tree?collapse=none;db=core;g=ENSMUSG00000050089;r=X:7067519-7078609	pas d'ortholog biomart	pas d'ortholog biomart
Mm.148848	70853	Vwa3b	von Willebrand factor A domain containing 3B	ENSMUSG00000050122	http://www.ensembl.org/Mus_musculus/Gene/Compara_Tree?g=ENSMUSG00000050122;r=1:37026596-37187613	pas d'ortholog biomart	pas d'ortholog biomart
Mm.212727	277773	Fam205c	family with sequence similarity 205, member C	ENSMUSG00000050141	http://www.ensembl.org/Mus_musculus/Gene/Compara_Tree?g=ENSMUSG00000050141;r=4:42868004-42874234	pas d'ortholog biomart	pas d'ortholog biomart
Mm.251306	67077	catsperz	cation channel sperm associated auxiliary subunit zeta	ENSMUSG00000050623	http://www.ensembl.org/Mus_musculus/Gene/Compara_Tree?g=ENSMUSG00000050623;r=19:6922426-6925380;t=ENSMUST00000057716	pas d'ortholog biomart	pas d'ortholog biomart
Mm.82820	246700	Defb19	defensin beta 19	ENSMUSG00000050645	http://www.ensembl.org/Mus_musculus/Gene/Compara_Tree?g=ENSMUSG00000050645;r=2:152576086-152580312;t=ENSMUST00000053180	pas d'ortholog biomart	pas d'ortholog biomart
Mm.422869	69339	Ccdc54	coiled-coil domain containing 54	ENSMUSG00000050685	http://www.ensembl.org/Mus_musculus/Gene/Compara_Tree?g=ENSMUSG00000050685;r=16:50589859-50591154;t=ENSMUST00000062439	pas d'ortholog biomart	pas d'ortholog biomart
Mm.54306	67692		RIKEN cDNA 1700020N01 gene	ENSMUSG00000050844	http://www.ensembl.org/Mus_musculus/Gene/Compara_Tree?collapse=none;db=core;g=ENSMUSG00000050844;r=10:21593145-21622376	pas d'ortholog biomart	pas d'ortholog biomart
Mm.229191	214191	Ttc24	tetratricopeptide repeat domain 24	ENSMUSG00000051036	http://www.ensembl.org/Mus_musculus/Gene/Compara_Tree?g=ENSMUSG00000051036;r=3:88069410-88078304	pas d'ortholog biomart	pas d'ortholog biomart
Mm.258841	75538	Fam71e1	family with sequence similarity 71, member E1	ENSMUSG00000051113	http://www.ensembl.org/Mus_musculus/Gene/Compara_Tree?g=ENSMUSG00000051113;r=7:44496581-44501486	pas d'ortholog biomart	pas d'ortholog biomart
Mm.72970	75328	fam243	family with sequence similarity 243	ENSMUSG00000051728	http://www.ensembl.org/Mus_musculus/Gene/Compara_Tree?collapse=none;db=core;g=ENSMUSG00000051728;r=16:92318763-92321441;t=ENSMUST00000062638	pas d'ortholog biomart	pas d'ortholog biomart
Mm.45187	66337	Fam229b	family with sequence similarity 229, member B	ENSMUSG00000051736	http://www.ensembl.org/Mus_musculus/Gene/Compara_Tree?g=ENSMUSG00000051736;r=10:39118804-39133914	pas d'ortholog biomart	pas d'ortholog biomart
Mm.142735	68221	Wfdc15a	WAP four-disulfide core domain 15A	ENSMUSG00000051769	http://www.ensembl.org/Mus_musculus/Gene/Compara_Tree?g=ENSMUSG00000051769;r=2:164198863-164200130;t=ENSMUST00000063251	pas d'ortholog biomart	pas d'ortholog biomart
Mm.273326	74221	Tex37	testis expressed 37	ENSMUSG00000051896	http://www.ensembl.org/Mus_musculus/Gene/Compara_Tree?g=ENSMUSG00000051896;r=6:70913087-70918927;t=ENSMUST00000063456	pas d'ortholog biomart	pas d'ortholog biomart
Mm.399727	76705	Ppp1r2-ps7	protein phosphatase 1, regulatory (inhibitor) subunit 2, pseudogene 7	ENSMUSG00000052025	pas d'arbre	pas d'ortholog biomart	pas d'ortholog biomart
Mm.390629	66479		RIKEN cDNA 1700029F12 gene [Source:MGI Symbol;Acc:MGI:1913729]	ENSMUSG00000052075	http://www.ensembl.org/Mus_musculus/Gene/Compara_Tree?db=core;g=ENSMUSG00000052075;r=13:97021864-97034362	pas d'ortholog biomart	pas d'ortholog biomart
Mm.76859	245308	Zdhhc19	zinc finger, DHHC domain containing 19	ENSMUSG00000052363	http://www.ensembl.org/Mus_musculus/Gene/Compara_Tree?g=ENSMUSG00000052363;r=16:32496265-32561966	pas d'ortholog biomart	pas d'ortholog biomart
Mm.477599	70891	Spdya	speedy/RINGO cell cycle regulator family, member A	ENSMUSG00000052525	http://www.ensembl.org/Mus_musculus/Gene/Compara_Tree?g=ENSMUSG00000052525;r=17:71552061-71589533	pas d'ortholog biomart	pas d'ortholog biomart
Mm.46106	69982	Spink2	serine peptidase inhibitor, Kazal type 2	ENSMUSG00000053030	http://www.ensembl.org/Mus_musculus/Gene/Compara_Tree?g=ENSMUSG00000053030;r=5:77205107-77211471	pas d'ortholog biomart	pas d'ortholog biomart
Mm.81009	380907	Gm5142	predicted gene 5142	ENSMUSG00000053868	http://www.ensembl.org/Mus_musculus/Gene/Compara_Tree?g=ENSMUSG00000053868;r=14:59158503-59178749;t=ENSMUST00000066558	pas d'ortholog biomart	pas d'ortholog biomart
Mm.67562	227998		RIKEN cDNA 4933409G03 gene [Source:MGI Symbol;Acc:MGI:3045336]	ENSMUSG00000053896	http://www.ensembl.org/Mus_musculus/Gene/Compara_Tree?db=core;g=ENSMUSG00000053896;r=2:68582413-68616463	pas d'ortholog biomart	pas d'ortholog biomart
Mm.268940	269063	Ms4a5	membrane-spanning 4-domains, subfamily A, member 5	ENSMUSG00000054523	http://www.ensembl.org/Mus_musculus/Gene/Compara_Tree?g=ENSMUSG00000054523;r=19:11273238-11283873	pas d'ortholog biomart	pas d'ortholog biomart
Mm.116929	75514		RIKEN cDNA 1700013H16 gene [Source:MGI Symbol;Acc:MGI:1922764]	ENSMUSG00000054727	http://www.ensembl.org/Mus_musculus/Gene/Compara_Tree?collapse=none;db=core;g=ENSMUSG00000054727;r=X:53742901-53757831;t=ENSMUST00000067940	pas d'ortholog biomart	pas d'ortholog biomart
Mm.189390	228756	Cstl1	cystatin-like 1	ENSMUSG00000055177	http://www.ensembl.org/Mus_musculus/Gene/Compara_Tree?g=ENSMUSG00000055177;r=2:148750358-148755433	pas d'ortholog biomart	pas d'ortholog biomart
Mm.55982	67591	Ubl4b	ubiquitin-like 4B	ENSMUSG00000055891	http://www.ensembl.org/Mus_musculus/Gene/Compara_Tree?db=core;g=ENSMUSG00000055891;r=3:107553687-107555073;t=ENSMUST00000052853	pas d'ortholog biomart	pas d'ortholog biomart
Mm.286964	75453	Ccdc7b	coiled-coil domain containing 7B	ENSMUSG00000056018	http://www.ensembl.org/Mus_musculus/Gene/Compara_Tree?g=ENSMUSG00000056018;r=8:129067134-129183732	pas d'ortholog biomart	pas d'ortholog biomart
Mm.273316	66323		RIKEN cDNA 1700001K19 gene	ENSMUSG00000056508	http://www.ensembl.org/Mus_musculus/Gene/Compara_Tree?collapse=none;db=core;g=ENSMUSG00000056508;r=12:110667689-110682619;t=ENSMUST00000070659	pas d'ortholog biomart	pas d'ortholog biomart
Mm.72646	66605		RIKEN cDNA 1700017N19 gene [Source:MGI Symbol;Acc:MGI:1913855]	ENSMUSG00000056912	http://www.ensembl.org/Mus_musculus/Gene/Compara_Tree?collapse=none;db=core;g=ENSMUSG00000056912;r=10:100590511-100618401	pas d'ortholog biomart	pas d'ortholog biomart
Mm.56514	70897	Fam71D	family with sequence similarity 71, member D	ENSMUSG00000056987	http://www.ensembl.org/Mus_musculus/Gene/Compara_Tree?g=ENSMUSG00000056987;r=12:78691535-78734513;t=ENSMUST00000077968	pas d'ortholog biomart	pas d'ortholog biomart
Mm.308031	75485		RIKEN cDNA 1700010B08 gene [Source:MGI Symbol;Acc:MGI:1922735]	ENSMUSG00000057047	http://www.ensembl.org/Mus_musculus/Gene/Compara_Tree?db=core;g=ENSMUSG00000057047;r=2:173719415-173722089;t=ENSMUST00000073081	pas d'ortholog biomart	pas d'ortholog biomart
Mm.383398	75558	Spata45	spermatogenesis associated 45	ENSMUSG00000057072	http://www.ensembl.org/Mus_musculus/Gene/Compara_Tree?g=ENSMUSG00000057072;r=1:191036639-191042942	pas d'ortholog biomart	pas d'ortholog biomart
Mm.272723	73466	Ms4a13	membrane-spanning 4-domains, subfamily A, member 13	ENSMUSG00000057240	http://www.ensembl.org/Mus_musculus/Gene/Compara_Tree?g=ENSMUSG00000057240;r=19:11169418-11196737	pas d'ortholog biomart	pas d'ortholog biomart
Mm.73205	407788	BC051142	cDNA sequence BC051142	ENSMUSG00000057246	http://www.ensembl.org/Mus_musculus/Gene/Compara_Tree?g=ENSMUSG00000057246;r=17:34398820-34460734	pas d'ortholog biomart	pas d'ortholog biomart
Mm.482900	75444	ccdc192	coiled-coil domain containing 192	ENSMUSG00000058925	http://www.ensembl.org/Mus_musculus/Gene/Compara_Tree?collapse=none;db=core;g=ENSMUSG00000058925;r=18:57533780-57731065	pas d'ortholog biomart	pas d'ortholog biomart
Mm.38543	75524	tex48	testis expressed 48	ENSMUSG00000058935	http://www.ensembl.org/Mus_musculus/Gene/Compara_Tree?db=core;g=ENSMUSG00000058935;r=4:63607089-63622428	pas d'ortholog biomart	pas d'ortholog biomart
Mm.341880	627607	Lrrc74a	leucine rich repeat containing 74A	ENSMUSG00000059114	http://www.ensembl.org/Mus_musculus/Gene/Compara_Tree?g=ENSMUSG00000059114;r=12:86734383-86763795;t=ENSMUST00000095527	pas d'ortholog biomart	pas d'ortholog biomart
Mm.34841	69401	Plac8l1	PLAC8-like 1	ENSMUSG00000059455	http://www.ensembl.org/Mus_musculus/Gene/Compara_Tree?g=ENSMUSG00000059455;r=18:42178675-42196709;t=ENSMUST00000081374	pas d'ortholog biomart	pas d'ortholog biomart
Mm.84502	22116	Tsks	testis-specific serine kinase substrate	ENSMUSG00000059891	http://www.ensembl.org/Mus_musculus/Gene/Compara_Tree?g=ENSMUSG00000059891;r=7:44943204-44958035	pas d'ortholog biomart	pas d'ortholog biomart
Mm.23504	381544	Armh1	armadillo-like helical domain containing 1	ENSMUSG00000060268	http://www.ensembl.org/Mus_musculus/Gene/Compara_Tree?g=ENSMUSG00000060268;r=4:117213333-117252125	pas d'ortholog biomart	pas d'ortholog biomart
Mm.45820	67646		RIKEN cDNA 4930522H14 gene	ENSMUSG00000060491	http://www.ensembl.org/Mus_musculus/Gene/Compara_Tree?collapse=none;db=core;g=ENSMUSG00000060491;r=4:109505337-109531297	pas d'ortholog biomart	pas d'ortholog biomart
Mm.307084	69397		RIKEN cDNA 1700019A02 gene [Source:MGI Symbol;Acc:MGI:1916647]	ENSMUSG00000060715	http://www.ensembl.org/Mus_musculus/Gene/Compara_Tree?db=core;g=ENSMUSG00000060715;r=1:53158577-53187636	pas d'ortholog biomart	pas d'ortholog biomart
Mm.436562	14447	Gapdhs	glyceraldehyde-3-phosphate dehydrogenase, spermatogenic	ENSMUSG00000061099	http://www.ensembl.org/Mus_musculus/Gene/Compara_Tree?collapse=none;db=core;g=ENSMUSG00000061099;r=7:30729775-30743681	pas d'ortholog biomart	pas d'ortholog biomart
Mm.252830	18285	Odf1	outer dense fiber of sperm tails 1	ENSMUSG00000061923	http://www.ensembl.org/Mus_musculus/Gene/Compara_Tree?g=ENSMUSG00000061923;r=15:38219203-38226735;t=ENSMUST00000081966	pas d'ortholog biomart	pas d'ortholog biomart
Mm.33811	210145	Irgc1	immunity-related GTPase family, cinema 1	ENSMUSG00000062028	http://www.ensembl.org/Mus_musculus/Gene/Compara_Tree?g=ENSMUSG00000062028;r=7:24431922-24452297	pas d'ortholog biomart	pas d'ortholog biomart
Mm.73222	73376	Tex33	testis expressed 33	ENSMUSG00000062154	http://www.ensembl.org/Mus_musculus/Gene/Compara_Tree?g=ENSMUSG00000062154;r=15:78378400-78395912	pas d'ortholog biomart	pas d'ortholog biomart
Mm.23887	68231	H2al2a	H2A histone family member L2A	ENSMUSG00000062651	http://www.ensembl.org/Mus_musculus/Gene/Compara_Tree?g=ENSMUSG00000062651;r=2:17996417-17996958;t=ENSMUST00000105001	pas d'ortholog biomart	pas d'ortholog biomart
Mm.189648	232973	Lypd4	Ly6/Plaur domain containing 4	ENSMUSG00000062732	http://www.ensembl.org/Mus_musculus/Gene/Compara_Tree?g=ENSMUSG00000062732;r=7:24864620-24869941	pas d'ortholog biomart	pas d'ortholog biomart
Mm.23385	56746	Tex101	testis expressed gene 101	ENSMUSG00000062773	http://www.ensembl.org/Mus_musculus/Gene/Compara_Tree?g=ENSMUSG00000062773;r=7:24668007-24676675	pas d'ortholog biomart	pas d'ortholog biomart
Mm.158111	66322	Krt88	keratin 88	ENSMUSG00000063971	http://www.ensembl.org/Mus_musculus/Gene/Compara_Tree?db=core;g=ENSMUSG00000063971;r=15:101447745-101453909;t=ENSMUST00000023781	pas d'ortholog biomart	pas d'ortholog biomart
Mm.380445	73456	Izumo1	izumo sperm-egg fusion 1	ENSMUSG00000064158	http://www.ensembl.org/Mus_musculus/Gene/Compara_Tree?g=ENSMUSG00000064158;r=7:45621811-45628823	pas d'ortholog biomart	pas d'ortholog biomart
Mm.331569	433700	Spag8	sperm associated antigen 8	ENSMUSG00000066196	http://www.ensembl.org/Mus_musculus/Gene/Compara_Tree?g=ENSMUSG00000066196;r=4:43651335-43653594	pas d'ortholog biomart	pas d'ortholog biomart
Mm.63799	75470	Iqcf5	IQ motif containing F5	ENSMUSG00000066382	http://www.ensembl.org/Mus_musculus/Gene/Compara_Tree?g=ENSMUSG00000066382;r=9:106514573-106516010;t=ENSMUST00000085113	pas d'ortholog biomart	pas d'ortholog biomart
Mm.116682	74267	Iqcf1	IQ motif containing F1	ENSMUSG00000066383	http://www.ensembl.org/Mus_musculus/Gene/Compara_Tree?g=ENSMUSG00000066383;r=9:106499967-106502249	pas d'ortholog biomart	pas d'ortholog biomart
Mm.273301	75510	Izumo2	IZUMO family member 2	ENSMUSG00000066500	http://www.ensembl.org/Mus_musculus/Gene/Compara_Tree?g=ENSMUSG00000066500;r=7:44708742-44719844	pas d'ortholog biomart	pas d'ortholog biomart
Mm.444704	399599	Ccdc87	coiled-coil domain containing 87	ENSMUSG00000067872	http://www.ensembl.org/Mus_musculus/Gene/Compara_Tree?g=ENSMUSG00000067872;r=19:4839366-4842528;t=ENSMUST00000088653	pas d'ortholog biomart	pas d'ortholog biomart
Mm.336333	75140	Slxl1	Slx-like 1	ENSMUSG00000067909	http://www.ensembl.org/Mus_musculus/Gene/Compara_Tree?g=ENSMUSG00000067909;r=X:55226876-55243723;t=ENSMUST00000088740	pas d'ortholog biomart	pas d'ortholog biomart
Mm.425994	17171	Mas1	MAS1 oncogene	ENSMUSG00000068037	http://www.ensembl.org/Mus_musculus/Gene/Compara_Tree?g=ENSMUSG00000068037;r=17:12841079-12868143	pas d'ortholog biomart	pas d'ortholog biomart
Mm.390785	625599	Gml	glycosylphosphatidylinositol anchored molecule like	ENSMUSG00000068349	http://www.ensembl.org/Mus_musculus/Gene/Compara_Tree?g=ENSMUSG00000068349;r=15:74813452-74818815	pas d'ortholog biomart	pas d'ortholog biomart
Mm.425915	545047	Gm5800	predicted gene 5800	ENSMUSG00000068506	http://www.ensembl.org/Mus_musculus/Gene/Compara_Tree?g=ENSMUSG00000068506;r=14:51711643-51717183;t=ENSMUST00000095916	pas d'ortholog biomart	pas d'ortholog biomart
Mm.387177	229588	Gm128	predicted gene 128	ENSMUSG00000068860	http://www.ensembl.org/Mus_musculus/Gene/Compara_Tree?g=ENSMUSG00000068860;r=3:95236920-95241598	pas d'ortholog biomart	pas d'ortholog biomart
Mm.264645	319188	Hist1h2bp	histone cluster 1, H2bp	ENSMUSG00000069308	http://www.ensembl.org/Mus_musculus/Gene/Compara_Tree?g=ENSMUSG00000069308;r=13:21787461-21789213	pas d'ortholog biomart	pas d'ortholog biomart
Mm.158166	100048658	Ddx43	DEAD (Asp-Glu-Ala-Asp) box polypeptide 43	ENSMUSG00000070291	http://www.ensembl.org/Mus_musculus/Gene/Compara_Tree?collapse=none;db=core;g=ENSMUSG00000070291;r=9:78395777-78423587;t=ENSMUST00000113367	pas d'ortholog biomart	pas d'ortholog biomart
Mm.387352	217341	Qrich2	glutamine rich 2	ENSMUSG00000070331	http://www.ensembl.org/Mus_musculus/Gene/Compara_Tree?g=ENSMUSG00000070331;r=11:116441325-116466241	pas d'ortholog biomart	pas d'ortholog biomart
Mm.308822	432613	Trim80	tripartite motif-containing 80	ENSMUSG00000070332	http://www.ensembl.org/Mus_musculus/Gene/Compara_Tree?g=ENSMUSG00000070332;r=11:115440545-115448270;t=ENSMUST00000093914	pas d'ortholog biomart	pas d'ortholog biomart
Mm.45607	69363	Spaca4	sperm acrosome associated 4	ENSMUSG00000070563	http://www.ensembl.org/Mus_musculus/Gene/Compara_Tree?g=ENSMUSG00000070563;r=7:45725107-45725813;t=ENSMUST00000094424	pas d'ortholog biomart	pas d'ortholog biomart
Mm.348215	442829	Ccin	calicin	ENSMUSG00000070999	http://www.ensembl.org/Mus_musculus/Gene/Compara_Tree?g=ENSMUSG00000070999;r=4:43983483-43985423;t=ENSMUST00000095107	pas d'ortholog biomart	pas d'ortholog biomart
Mm.296649	212392	Ccdc110	coiled-coil domain containing 110	ENSMUSG00000071104	http://www.ensembl.org/Mus_musculus/Gene/Compara_Tree?g=ENSMUSG00000071104;r=8:45934619-45944145	pas d'ortholog biomart	pas d'ortholog biomart
Mm.380183	546347		predicted gene 5941 [Source:MGI Symbol;Acc:MGI:3646197]	ENSMUSG00000071726	http://www.ensembl.org/Mus_musculus/Gene/Compara_Tree?db=core;g=ENSMUSG00000071726;r=X:92489949-92490681;t=ENSMUST00000096371	pas d'ortholog biomart	pas d'ortholog biomart
Mm.293026	385138		cDNA sequence BC061237	ENSMUSG00000072145	http://www.ensembl.org/Mus_musculus/Gene/Compara_Tree?db=core;g=ENSMUSG00000072145;r=14:44500122-44506345;t=ENSMUST00000096899	pas d'ortholog biomart	pas d'ortholog biomart
Mm.307436	73463	C2cd6	C2 calcium dependent domain containing 6	ENSMUSG00000072295	http://www.ensembl.org/Mus_musculus/Gene/Compara_Tree?collapse=none;db=core;g=ENSMUSG00000072295;r=1:59050506-59094900	pas d'ortholog biomart	pas d'ortholog biomart
Mm.439819	100165		expressed sequence AI507597	ENSMUSG00000073731	pas d'arbre	pas d'ortholog biomart	pas d'ortholog biomart
Mm.440431	381933		RIKEN cDNA 6430531B16 gene [Source:MGI Symbol;Acc:MGI:2685939]	ENSMUSG00000073795	http://www.ensembl.org/Mus_musculus/Gene/Compara_Tree?collapse=none;db=core;g=ENSMUSG00000073795;r=7:139972303-139978755	pas d'ortholog biomart	pas d'ortholog biomart
Mm.128134	76572	Rbmxl2	RNA binding motif protein, X-linked-like 2	ENSMUSG00000073894	http://www.ensembl.org/Mus_musculus/Gene/Compara_Tree?collapse=none;db=core;g=ENSMUSG00000073894;r=7:107209445-107210916;t=ENSMUST00000098135	pas d'ortholog biomart	pas d'ortholog biomart
Mm.272746	73381	Cmtm2a	CKLF-like MARVEL transmembrane domain containing 2A	ENSMUSG00000074127	http://www.ensembl.org/Mus_musculus/Gene/Compara_Tree?g=ENSMUSG00000074127;r=8:104281042-104293178;t=ENSMUST00000034344	pas d'ortholog biomart	pas d'ortholog biomart
Mm.331192	17235	Smcp	sperm mitochondria-associated cysteine-rich protein	ENSMUSG00000074435	http://www.ensembl.org/Mus_musculus/Gene/Compara_Tree?db=core;g=ENSMUSG00000074435;r=3:92583867-92588997	pas d'ortholog biomart	pas d'ortholog biomart
Mm.384235	629499	Mroh8	maestro heat-like repeat family member 8	ENSMUSG00000074627	http://www.ensembl.org/Mus_musculus/Gene/Compara_Tree?collapse=none;db=core;g=ENSMUSG00000074627;r=2:157208550-157279549	pas d'ortholog biomart	pas d'ortholog biomart
Mm.486585	228684	Sel1l2	sel-1 suppressor of lin-12-like 2 (C. elegans)	ENSMUSG00000074764	http://www.ensembl.org/Mus_musculus/Gene/Compara_Tree?collapse=none;db=core;g=ENSMUSG00000074764;r=2:140229855-140389706	pas d'ortholog biomart	pas d'ortholog biomart
Mm.477841	319196	Ankef1	ankyrin repeat and EF-hand domain containing 1	ENSMUSG00000074771	http://www.ensembl.org/Mus_musculus/Gene/Compara_Tree?collapse=none;db=core;g=ENSMUSG00000074771;r=2:136501910-136562091	pas d'ortholog biomart	pas d'ortholog biomart
Mm.439815	58251	Cep295nl	CEP295 N-terminal like	ENSMUSG00000076433	http://www.ensembl.org/Mus_musculus/Gene/Compara_Tree?g=ENSMUSG00000076433;r=11:118332360-118342500	pas d'ortholog biomart	pas d'ortholog biomart
Mm.32231	105511	Fam170b	family with sequence similarity 170, member B [Source:MGI Symbol;Acc:MGI:2145650]	ENSMUSG00000078127	http://www.ensembl.org/Mus_musculus/Gene/Compara_Tree?collapse=none;db=core;g=ENSMUSG00000078127;r=14:32833962-32836789;t=ENSMUST00000104926	pas d'ortholog biomart	pas d'ortholog biomart
Mm.443260	216622		RIKEN cDNA 4931440F15 gene	ENSMUSG00000078157	http://www.ensembl.org/Mus_musculus/Gene/Compara_Tree?db=core;g=ENSMUSG00000078157;r=11:29822395-29825668;t=ENSMUST00000104962	pas d'ortholog biomart	pas d'ortholog biomart
Mm.389509	209601	Erich3	glutamate rich 3	ENSMUSG00000078161	http://www.ensembl.org/Mus_musculus/Gene/Compara_Tree?g=ENSMUSG00000078161;r=3:154663859-154767790	pas d'ortholog biomart	pas d'ortholog biomart
Mm.188505	70976	Ccdc105	coiled-coil domain containing 105	ENSMUSG00000078442	http://www.ensembl.org/Mus_musculus/Gene/Compara_Tree?g=ENSMUSG00000078442;r=10:78746924-78753067;t=ENSMUST00000105383	pas d'ortholog biomart	pas d'ortholog biomart
Mm.424983	68233	Fam229a	family with sequence similarity 229, member A	ENSMUSG00000078554	http://www.ensembl.org/Mus_musculus/Gene/Compara_Tree?g=ENSMUSG00000078554;r=4:129491190-129491956	pas d'ortholog biomart	pas d'ortholog biomart
Mm.45442	67323		RIKEN cDNA 1700042G07 gene	ENSMUSG00000078593	http://www.ensembl.org/Mus_musculus/Gene/Compara_Tree?db=core;g=ENSMUSG00000078593;r=4:116173372-116174290;t=ENSMUST00000106492	pas d'ortholog biomart	pas d'ortholog biomart
Mm.121570	632687	March10	membrane-associated ring finger (C3HC4) 10	ENSMUSG00000078627	http://www.ensembl.org/Mus_musculus/Gene/Compara_Tree?db=core;g=ENSMUSG00000078627;r=11:105360798-105456735	pas d'ortholog biomart	pas d'ortholog biomart
Mm.45462	75459	Syce3	synaptonemal complex central element protein 3	ENSMUSG00000078938	http://www.ensembl.org/Mus_musculus/Gene/Compara_Tree?g=ENSMUSG00000078938;r=15:89390174-89410503	pas d'ortholog biomart	pas d'ortholog biomart
Mm.425335	76921		RIKEN cDNA 1700013D24 gene [Source:MGI Symbol;Acc:MGI:1924171]	ENSMUSG00000079346	pas d'arbre	pas d'ortholog biomart	pas d'ortholog biomart
Mm.398741	73549		RIKEN cDNA 1700110I01 gene [Source:MGI Symbol;Acc:MGI:1920799]	ENSMUSG00000079407	pas d'arbre	pas d'ortholog biomart	pas d'ortholog biomart
Mm.386915	100040766	Mroh2a	maestro heat-like repeat family member 2A	ENSMUSG00000079429	http://www.ensembl.org/Mus_musculus/Gene/Compara_Tree?collapse=none;db=core;g=ENSMUSG00000079429;r=1:88226986-88262289	pas d'ortholog biomart	pas d'ortholog biomart
Mm.33683	245884	Fam71f2	family with sequence similarity 71, member F2	ENSMUSG00000079652	http://www.ensembl.org/Mus_musculus/Gene/Compara_Tree?g=ENSMUSG00000079652;r=6:29279593-29290680	pas d'ortholog biomart	pas d'ortholog biomart
Mm.276086	381716		RIKEN cDNA 1700015F17 gene	ENSMUSG00000079666	http://www.ensembl.org/Mus_musculus/Gene/Compara_Tree?g=ENSMUSG00000079666;r=5:5437827-5479143	pas d'ortholog biomart	pas d'ortholog biomart
Mm.467220	21647	Tcte3	t-complex-associated testis expressed 3	ENSMUSG00000079707	http://www.ensembl.org/Mus_musculus/Gene/Compara_Tree?g=ENSMUSG00000079707;r=17:15027157-15041559	pas d'ortholog biomart	pas d'ortholog biomart
Mm.440445	100041639	Gm3448	predicted gene 3448	ENSMUSG00000079710	http://www.ensembl.org/Mus_musculus/Gene/Compara_Tree?g=ENSMUSG00000079710;r=17:14964189-15041537	pas d'ortholog biomart	pas d'ortholog biomart
Mm.157044	73574		RIKEN cDNA 1700095J07 gene [Source:MGI Symbol;Acc:MGI:1920824]	ENSMUSG00000084861	pas d'arbre	pas d'ortholog biomart	pas d'ortholog biomart
Mm.46158	320752	Dpy19l2	dpy-19-like 2 (C. elegans)	ENSMUSG00000085576	http://www.ensembl.org/Mus_musculus/Gene/Compara_Tree?g=ENSMUSG00000085576;r=9:24557048-24696293;t=ENSMUST00000133010	pas d'ortholog biomart	pas d'ortholog biomart
Mm.390564	666145	Armh2	armadillo-like helical domain containing 2	ENSMUSG00000085861	http://www.ensembl.org/Mus_musculus/Gene/Compara_Tree?db=core;g=ENSMUSG00000085861;r=13:24741232-24746592;t=ENSMUST00000136906	pas d'ortholog biomart	pas d'ortholog biomart
Mm.331495	100038514		predicted gene 11837	ENSMUSG00000086587	pas d'arbre	pas d'ortholog biomart	pas d'ortholog biomart
Mm.292326	73937		RIKEN cDNA 1700029M20 gene [Source:MGI Symbol;Acc:MGI:1913597]	ENSMUSG00000086788	pas d'arbre	pas d'ortholog biomart	pas d'ortholog biomart
Mm.392746	100126242	Frs3os	fibroblast growth factor receptor substrate 3, opposite strand	ENSMUSG00000086930	pas d'arbre	pas d'ortholog biomart	pas d'ortholog biomart
Mm.330516	100502700	AV039307	expressed sequence AV039307	ENSMUSG00000087519	pas d'arbre	pas d'ortholog biomart	pas d'ortholog biomart
Mm.67037	76421		RIKEN cDNA 1700028K03 gene	ENSMUSG00000089798	http://www.ensembl.org/Mus_musculus/Gene/Compara_Tree?collapse=none;db=core;g=ENSMUSG00000089798;r=5:107534709-107551542	pas d'ortholog biomart	pas d'ortholog biomart
Mm.243809	73871		RIKEN cDNA 4930428N03 gene [Source:MGI Symbol;Acc:MGI:1921121]	ENSMUSG00000089887	pas d'arbre	pas d'ortholog biomart	pas d'ortholog biomart
Mm.472783	73407	Tepp	testis, prostate and placenta expressed	ENSMUSG00000090206	http://www.ensembl.org/Mus_musculus/Gene/Compara_Tree?collapse=none;db=core;g=ENSMUSG00000090206;r=8:95310566-95326323	pas d'ortholog biomart	pas d'ortholog biomart
Mm.46157	100504446	Prr22	proline rich 22	ENSMUSG00000090273	http://www.ensembl.org/Mus_musculus/Gene/Compara_Tree?g=ENSMUSG00000090273;r=17:56770250-56772208	pas d'ortholog biomart	pas d'ortholog biomart
Mm.440412	66765		RIKEN cDNA 4933411K16 gene [Source:MGI Symbol;Acc:MGI:1914015]	ENSMUSG00000090369	http://www.ensembl.org/Mus_musculus/Gene/Compara_Tree?collapse=none;db=core;g=ENSMUSG00000090369;r=19:42052248-42053627;t=ENSMUST00000164518	pas d'ortholog biomart	pas d'ortholog biomart
Mm.349600	75861		RIKEN cDNA 4930571K23 gene	ENSMUSG00000090457	pas d'arbre	pas d'ortholog biomart	pas d'ortholog biomart
Mm.61148	619288	Fam71a	family with sequence similarity 71, member A	ENSMUSG00000091017	http://www.ensembl.org/Mus_musculus/Gene/Compara_Tree?g=ENSMUSG00000091017;r=1:191162584-191164817;t=ENSMUST00000171798	pas d'ortholog biomart	pas d'ortholog biomart
Mm.368256	624245	Speer4e	spermatogenesis associated glutamate (E)-rich protein 4e	ENSMUSG00000091255	http://www.ensembl.org/Mus_musculus/Gene/Compara_Tree?g=ENSMUSG00000091255;r=5:14933221-14938429;t=ENSMUST00000159973	pas d'ortholog biomart	pas d'ortholog biomart
Mm.108055	78176		RIKEN cDNA 4930471C04 gene [Source:MGI Symbol;Acc:MGI:1925426]	ENSMUSG00000091686	pas d'arbre	pas d'ortholog biomart	pas d'ortholog biomart
Mm.333542	243822	Fam71e2	family with sequence similarity 71, member E2	ENSMUSG00000092518	http://www.ensembl.org/Mus_musculus/Gene/Compara_Tree?g=ENSMUSG00000092518;r=7:4753226-4771302	pas d'ortholog biomart	pas d'ortholog biomart
Mm.389085	101056138		predicted gene 20619	ENSMUSG00000093482	pas d'arbre	pas d'ortholog biomart	pas d'ortholog biomart
Mm.279725	100503036		RIKEN cDNA 1700015G11 gene	ENSMUSG00000094445	http://www.ensembl.org/Mus_musculus/Gene/Compara_Tree?g=ENSMUSG00000094445;r=7:52011683-52015728	pas d'ortholog biomart	pas d'ortholog biomart
Mm.483167	22526	Gm4836	predicted gene 4836	ENSMUSG00000094624	http://www.ensembl.org/Mus_musculus/Gene/Compara_Tree?g=ENSMUSG00000094624;r=X:28270710-28293632;t=ENSMUST00000179874	pas d'ortholog biomart	pas d'ortholog biomart
Mm.291732	100042663		RIKEN cDNA 1700003E24 gene [Source:MGI Symbol;Acc:MGI:1916607]	ENSMUSG00000095110	pas d'arbre	pas d'ortholog biomart	pas d'ortholog biomart
Mm.359538	74484	Rbm31y	RNA binding motif 31, Y-linked	ENSMUSG00000095365	http://www.ensembl.org/Mus_musculus/Gene/Compara_Tree?db=core;g=ENSMUSG00000095365;r=Y:17400761-17402715;t=ENSMUST00000179408	pas d'ortholog biomart	pas d'ortholog biomart
Mm.335855	71826		RIKEN cDNA 1700001F09 gene [Source:MGI Symbol;Acc:MGI:1919076]	ENSMUSG00000095384	http://www.ensembl.org/Mus_musculus/Gene/Compara_Tree?collapse=none;db=core;g=ENSMUSG00000095384;r=14:43342383-43347811;t=ENSMUST00000178178	pas d'ortholog biomart	pas d'ortholog biomart
Mm.272760	73302		RIKEN cDNA 1700031M16 gene	ENSMUSG00000099353	pas d'arbre	pas d'ortholog biomart	pas d'ortholog biomart
Mm.440432	75555		RIKEN cDNA 1700020D05 gene [Source:MGI Symbol;Acc:MGI:1922805]	ENSMUSG00000100937	http://www.ensembl.org/Mus_musculus/Gene/Compara_Tree?collapse=none;db=core;g=ENSMUSG00000100937;r=19:5502767-5503787;t=ENSMUST00000189704	pas d'ortholog biomart	pas d'ortholog biomart
Mm.46140	69311		RIKEN cDNA 1700008K24 gene [Source:MGI Symbol;Acc:MGI:1916561]	ENSMUSG00000101012	pas d'arbre	pas d'ortholog biomart	pas d'ortholog biomart
Mm.432764	106557	Ldhal6b	lactate dehydrogenase A-like 6B	ENSMUSG00000101959	http://www.ensembl.org/Mus_musculus/Gene/Compara_Tree?collapse=none;db=core;g=ENSMUSG00000101959;r=17:5417323-5418767;t=ENSMUST00000189788	pas d'ortholog biomart	pas d'ortholog biomart
Mm.235535	72224		RIKEN cDNA 1700001J11 gene	ENSMUSG00000101963	pas d'arbre	pas d'ortholog biomart	pas d'ortholog biomart
Mm.414207	100042849	Gm4064	predicted gene 4064	ENSMUSG00000102053	http://www.ensembl.org/Mus_musculus/Gene/Compara_Tree?collapse=none;db=core;g=ENSMUSG00000102053;r=Y:2785165-2796205;t=ENSMUST00000187482	pas d'ortholog biomart	pas d'ortholog biomart
Mm.80916	not found		predicted gene, 37819	ENSMUSG00000104186	pas d'arbre	pas d'ortholog biomart	pas d'ortholog biomart
Mm.332809	100042605	Rbakdn	RB-associated KRAB zinc finger downstream neighbor (non-protein coding)	ENSMUSG00000104529	pas d'arbre	pas d'ortholog biomart	pas d'ortholog biomart
Mm.72666	75123		RIKEN cDNA 4930518J21 gene	ENSMUSG00000110310	pas d'arbre	pas d'ortholog biomart	pas d'ortholog biomart
Mm.467176	not found		lactate dehydrogenase C	N° Ensembl non trouvé	http://www.ensembl.org/Mus_musculus/Gene/Compara_Tree?g=ENSMUSG00000030851;r=7:46861203-46878142
Mm.159510	not found			N° Ensembl non trouvé
Mm.108650	75301	4930556N09Rik		N° Ensembl non trouvé
Mm.158134	66785	4933433G08Rik		N° Ensembl non trouvé
Mm.219530	not found			N° Ensembl non trouvé
Mm.232551	not found			N° Ensembl non trouvé
Mm.233590	not found			N° Ensembl non trouvé
Mm.243827	71092	4930452A19Rik		N° Ensembl non trouvé
Mm.243859	not found			N° Ensembl non trouvé
Mm.376526	100862258	Hmgb1-rs17	high mobility group box 1, related sequence 17	N° Ensembl non trouvé
Mm.46121	69423		RIKEN cDNA 1700019M22 gene [Source:MGI Symbol;Acc:MGI:1916673]	N° Ensembl non trouvé
Mm.46144	not found			N° Ensembl non trouvé
Mm.470592	not found			N° Ensembl non trouvé
Mm.491755	not found			N° Ensembl non trouvé
Mm.60888	not found			N° Ensembl non trouvé
Mm.65454	not found		RIKEN cDNA 4930566F21 gene [Source:MGI Symbol;Acc:MGI:1923094]	N° Ensembl non trouvé
Mm.467782	not found		DNA-damage inducible 1	N° Ensembl non trouvé	http://www.ensembl.org/Mus_musculus/Gene/Compara_Tree?g=ENSMUSG00000047619;r=9:6262733-6269846;t=ENSMUST00000051706
Mm.486322	229588	Gm128	predicted gene 128	redondant ID229588	http://www.ensembl.org/Mus_musculus/Gene/Compara_Tree?g=ENSMUSG00000068860;r=3:95236920-95241598
Mm.484389	69317		high-mobility group box 4	redondant ID69317

## Sheet: S2.Ap1._GO_mice_list
in grey Adjusted P-value >0.05
in blue: GO Terms lost in Fruit fly (no gene of this GO Term has an ortholog in Fruit fly)
in pink: GO Terms partially lost in Fruit fly (some genes have an ortholog but not all of them)
in bold: GO Terms specifically related to reproduction
"Biological Process" GO Term	Overlap	P-value	Adjusted P-value	Old P-value	Old Adjusted P-value	Odds Ratio	Combined Score	Genes
male gamete generation (GO:0048232)	30/155	6.55434e-20	1.67234e-16	0	0	8.73808	385.975	PIWIL1;SYCP1;SHCBP1L;RPL10L;CCT6B;SPATA25;SYCE3;HERC4;ADAM29;SPATA46;MAEL;HORMAD1;SPA17;TXNDC8;TCFL5;PRM2;TDRD9;TDRD6;CATSPERZ;CABS1;SUN5;TDRD1;NLRP14;CCNA1;HILS1;CATSPERD;TSSK3;MYCBPAP;TESMIN;TNP2
spermatogenesis (GO:0007283)	30/154	5.39401e-20	2.75256e-16	0	0	8.79482	390.194	PIWIL1;SYCP1;SHCBP1L;RPL10L;CCT6B;SPATA25;SYCE3;HERC4;ADAM29;SPATA46;MAEL;HORMAD1;SPA17;TXNDC8;TCFL5;PRM2;TDRD9;TDRD6;CATSPERZ;CABS1;SUN5;TDRD1;NLRP14;CCNA1;HILS1;CATSPERD;TSSK3;MYCBPAP;TESMIN;TNP2
flagellated sperm motility (GO:0030317)	14/36	1.35819e-14	2.31028e-11	0	0	17.5571	560.598	SMCP;CATSPERZ;AKAP4;PRM3;SLC9B1;SLC22A16;CATSPERD;TEKT1;GAPDHS;TEKT3;ROPN1L;TEKT4;TNP1;ROPN1
spermatid development (GO:0007286)	12/37	1.34954e-11	1.72168e-08	0	0	14.6422	366.474	PIWIL1;PRM2;DPY19L2;SPAG6;KLHL10;GALNTL5;CCDC63;CCDC42;RIMBP3;TNP1;TSSK2;SUN5
cilium movement (GO:0003341)	12/50	6.81492e-10	6.95531e-07	0	0	10.8352	228.696	SPAG17;ADCY10;CABYR;DNAH17;TEKT1;CCDC63;TEKT3;TEKT4;ROPN1L;CFAP206;SPA17;CCDC183
cell wall macromolecule catabolic process (GO:0016998)	5/12	3.63092e-06	0.0030881	0	0	18.8111	235.629	SPACA3;LYZL1;SPACA4;SPACA7;LYZL6
cilium-dependent cell motility (GO:0060285)	6/25	1.41402e-05	0.00901965	0	0	10.8352	120.991	SPEF1;DNAH17;TEKT1;TEKT3;TEKT4;SPATA4
epithelial cilium movement (GO:0003351)	5/15	1.303e-05	0.0094989	0	0	15.0489	169.274	SPAG17;ADCY10;CABYR;ROPN1L;SPA17
synaptonemal complex organization (GO:0070193)	4/11	6.92578e-05	0.0353423	0	0	16.417	157.237	SYCE3;SYCE1;SYCP1;HORMAD1
synaptonemal complex assembly (GO:0007130)	4/11	6.92578e-05	0.0392692	0	0	16.417	157.237	SYCE3;SYCE1;SYCP1;HORMAD1
regulation of acrosome reaction (GO:0060046)	4/16	0.000349788	0.16227	0	0	11.2867	89.8215	SPINK2;PRSS37;FAM170B;IQCF1
piRNA metabolic process (GO:0034587)	4/18	0.000567812	0.241462	0	0	10.0326	74.9809	TDRD1;PIWIL1;TDRD9;MAEL
synapsis (GO:0007129)	4/20	0.000868061	0.340747	0	0	9.02935	63.6501	SYCE3;SYCE1;SYCP1;HORMAD1
cilium movement involved in cell motility (GO:0060294)	3/10	0.00115343	0.367871	0	0	13.544	91.6255	TEKT1;TEKT3;TEKT4
positive regulation of acrosome reaction (GO:2000344)	3/10	0.00115343	0.392396	0	0	13.544	91.6255	PRSS37;FAM170B;IQCF1
positive regulation of fertilization (GO:1905516)	3/10	0.00115343	0.420424	0	0	13.544	91.6255	PRSS37;FAM170B;IQCF1
regulation of fertilization (GO:0080154)	3/15	0.00402763	1	0	0	9.02935	49.793	SPINK2;PRSS37;FAM170B
DNA packaging (GO:0006323)	3/17	0.00582499	1	0	0	7.96707	40.9953	HILS1;PRM2;PRM1
ncRNA metabolic process (GO:0034660)	4/35	0.00722446	1	0	0	5.15963	25.4384	TDRD1;PIWIL1;MAEL;TDRD9
response to progesterone (GO:0032570)	3/20	0.0092977	1	0	0	6.77201	31.6794	CATSPER1;CATSPERB;CATSPERD
defense response to Gram-positive bacterium (GO:0050830)	5/66	0.0154247	1	0	0	3.42021	14.2684	SPACA3;SPACA4;LYZL1;SPACA7;LYZL6
positive regulation of protein maturation (GO:1903319)	2/9	0.0158968	1	0	0	10.0326	41.5514	TNP2;TNP1
male meiosis I (GO:0007141)	2/10	0.0195827	1	0	0	9.02935	35.5134	CCNA1;TDRD9
pyruvate metabolic process (GO:0006090)	4/47	0.0200147	1	0	0	3.84227	15.0282	LDHC;PDHA2;PGK2;LDHAL6B
response to ketone (GO:1901654)	3/27	0.0212889	1	0	0	5.0163	19.3106	CATSPER1;CATSPERB;CATSPERD
defense response to Gram-negative bacterium (GO:0050829)	5/72	0.0217072	1	0	0	3.13519	12.0081	SPACA3;SPACA4;LYZL1;SPACA7;LYZL6
axonemal dynein complex assembly (GO:0070286)	3/34	0.0389043	1	0	0	3.98353	12.9331	CCDC63;DNALI1;CCDC183
embryonic heart tube development (GO:0035050)	2/16	0.0478638	1	0	0	5.64334	17.1523	MESP1;NKX2-6
regulation of cysteine-type endopeptidase activity (GO:2000116)	3/37	0.0481447	1	0	0	3.66055	11.1044	CST9;CST8;CSTL1
response to steroid hormone (GO:0048545)	3/38	0.0514426	1	0	0	3.56422	10.5761	CATSPER1;CATSPERB;CATSPERD
3'-UTR-mediated mRNA stabilization (GO:0070935)	2/17	0.053469	1	0	0	5.31138	15.5552	DAZL;BOLL
positive regulation of protein processing (GO:0010954)	2/17	0.053469	1	0	0	5.31138	15.5552	TNP2;TNP1
chaperone-mediated protein complex assembly (GO:0051131)	2/17	0.053469	1	0	0	5.31138	15.5552	THEG;CCT6B
regulation of transposition (GO:0010528)	2/17	0.053469	1	0	0	5.31138	15.5552	PIWIL1;TDRD9
outer dynein arm assembly (GO:0036158)	2/18	0.0592931	1	0	0	5.0163	14.1724	CCDC63;CCDC183
DNA conformation change (GO:0071103)	2/18	0.0592931	1	0	0	5.0163	14.1724	PRM2;PRM1
regulation of protein kinase A signaling (GO:0010738)	2/19	0.0653237	1	0	0	4.75229	12.9661	AKAP4;AKAP3
negative regulation of transposition (GO:0010529)	2/19	0.0653237	1	0	0	4.75229	12.9661	PIWIL1;TDRD9
positive regulation of translational initiation (GO:0045948)	2/21	0.0779569	1	0	0	4.29969	10.9711	DAZL;BOLL
meiosis I (GO:0007127)	2/21	0.0779569	1	0	0	4.29969	10.9711	CCNA1;TDRD9
regulation of phosphatase activity (GO:0010921)	4/73	0.0786328	1	0	0	2.47379	6.29077	TSKS;PPP1R36;TMEM225;PPP1R42
chromosome condensation (GO:0030261)	2/23	0.0912781	1	0	0	3.9258	9.39776	HILS1;PRM2
protein localization to cilium (GO:0061512)	2/23	0.0912781	1	0	0	3.9258	9.39776	TULP2;ROPN1
axoneme assembly (GO:0035082)	2/25	0.105203	1	0	0	3.61174	8.13314	SPAG17;CFAP206
organic cation transport (GO:0015695)	2/25	0.105203	1	0	0	3.61174	8.13314	SLC22A14;SLC22A16
negative regulation of endopeptidase activity (GO:0010951)	4/84	0.116082	1	0	0	2.14984	4.62959	SPINK2;CST9;CST8;CSTL1
protein localization to non-motile cilium (GO:0097499)	1/6	0.125769	1	0	0	7.52445	15.6005	TULP2
queuosine biosynthetic process (GO:0008616)	1/6	0.125769	1	0	0	7.52445	15.6005	PDCL2
cerebral cortex cell migration (GO:0021795)	1/6	0.125769	1	0	0	7.52445	15.6005	EFHC1
queuosine metabolic process (GO:0046116)	1/6	0.125769	1	0	0	7.52445	15.6005	PDCL2
negative regulation of meiotic nuclear division (GO:0045835)	1/6	0.125769	1	0	0	7.52445	15.6005	HORMAD1
ribonucleoside biosynthetic process (GO:0042455)	1/6	0.125769	1	0	0	7.52445	15.6005	PDCL2
regulation of intrinsic apoptotic signaling pathway by p53 class mediator (GO:1902253)	1/6	0.125769	1	0	0	7.52445	15.6005	UBB
vascular smooth muscle cell differentiation (GO:0035886)	1/6	0.125769	1	0	0	7.52445	15.6005	MESP1
NADH metabolic process (GO:0006734)	1/6	0.125769	1	0	0	7.52445	15.6005	MDH1B
establishment of mitochondrion localization, microtubule-mediated (GO:0034643)	1/6	0.125769	1	0	0	7.52445	15.6005	UBB
telencephalon cell migration (GO:0022029)	1/6	0.125769	1	0	0	7.52445	15.6005	EFHC1
ventricular cardiac muscle cell development (GO:0055015)	1/6	0.125769	1	0	0	7.52445	15.6005	NKX2-6
single strand break repair (GO:0000012)	1/6	0.125769	1	0	0	7.52445	15.6005	TNP1
cardiac ventricle formation (GO:0003211)	1/6	0.125769	1	0	0	7.52445	15.6005	MESP1
coronary vasculature development (GO:0060976)	1/6	0.125769	1	0	0	7.52445	15.6005	MESP1
cilium organization (GO:0044782)	7/193	0.137949	1	0	0	1.63745	3.24357	NME8;CCDC113;TEKT1;TEKT3;TEKT4;SPERT;ROPN1
regulation of chromosome segregation (GO:0051983)	2/30	0.142157	1	0	0	3.00978	5.87154	HORMAD1;KIF2B
modulation by symbiont of host cellular process (GO:0044068)	1/7	0.145139	1	0	0	6.44953	12.448	KPNA7
protein C-linked glycosylation via tryptophan (GO:0018317)	1/7	0.145139	1	0	0	6.44953	12.448	DPY19L2
carnitine transport (GO:0015879)	1/7	0.145139	1	0	0	6.44953	12.448	SLC22A16
amino-acid betaine transport (GO:0015838)	1/7	0.145139	1	0	0	6.44953	12.448	SLC22A16
oxaloacetate metabolic process (GO:0006107)	1/7	0.145139	1	0	0	6.44953	12.448	MDH1B
protein localization to ciliary membrane (GO:1903441)	1/7	0.145139	1	0	0	6.44953	12.448	TULP2
malate metabolic process (GO:0006108)	1/7	0.145139	1	0	0	6.44953	12.448	MDH1B
protein C-linked glycosylation via 2'-alpha-mannosyl-L-tryptophan (GO:0018406)	1/7	0.145139	1	0	0	6.44953	12.448	DPY19L2
regulation of striated muscle cell differentiation (GO:0051153)	1/8	0.164081	1	0	0	5.64334	10.1998	MESP1
cytoskeletal anchoring at nuclear membrane (GO:0090286)	1/8	0.164081	1	0	0	5.64334	10.1998	SUN5
monocyte activation (GO:0042117)	1/8	0.164081	1	0	0	5.64334	10.1998	SPACA3
cellular cation homeostasis (GO:0030003)	1/8	0.164081	1	0	0	5.64334	10.1998	TESMIN
transepithelial transport (GO:0070633)	1/8	0.164081	1	0	0	5.64334	10.1998	BEST1
acid secretion (GO:0046717)	1/8	0.164081	1	0	0	5.64334	10.1998	SLC22A16
negative regulation of dephosphorylation (GO:0035305)	3/64	0.168923	1	0	0	2.11625	3.76336	TSKS;PPP1R36;TMEM225
mRNA stabilization (GO:0048255)	2/34	0.173369	1	0	0	2.65569	4.65365	DAZL;BOLL
negative regulation of serine-type endopeptidase activity (GO:1900004)	1/9	0.182604	1	0	0	5.0163	8.52991	SPINK2
regulation of flagellated sperm motility (GO:1901317)	1/9	0.182604	1	0	0	5.0163	8.52991	TEX101
oogenesis (GO:0048477)	1/9	0.182604	1	0	0	5.0163	8.52991	HORMAD1
L-ascorbic acid metabolic process (GO:0019852)	1/9	0.182604	1	0	0	5.0163	8.52991	GSTO2
negative regulation of T cell apoptotic process (GO:0070233)	1/9	0.182604	1	0	0	5.0163	8.52991	TSC22D4
pericardium development (GO:0060039)	1/9	0.182604	1	0	0	5.0163	8.52991	NKX2-6
negative regulation of serine-type peptidase activity (GO:1902572)	1/9	0.182604	1	0	0	5.0163	8.52991	SPINK2
negative regulation of phosphatase activity (GO:0010923)	3/69	0.196725	1	0	0	1.9629	3.19158	TSKS;PPP1R36;TMEM225
protein kinase A signaling (GO:0010737)	1/10	0.200717	1	0	0	4.51467	7.24993	TCP11
dicarboxylic acid biosynthetic process (GO:0043650)	1/10	0.200717	1	0	0	4.51467	7.24993	GOT1L1
cellular biogenic amine metabolic process (GO:0006576)	1/10	0.200717	1	0	0	4.51467	7.24993	OAZ3
sequestering of actin monomers (GO:0042989)	1/10	0.200717	1	0	0	4.51467	7.24993	PFN4
mesoderm morphogenesis (GO:0048332)	1/10	0.200717	1	0	0	4.51467	7.24993	MESP1
positive regulation of reproductive process (GO:2000243)	1/10	0.200717	1	0	0	4.51467	7.24993	PRSS37
negative regulation of inclusion body assembly (GO:0090084)	1/10	0.200717	1	0	0	4.51467	7.24993	DNAJB8
sodium-independent organic anion transport (GO:0043252)	2/38	0.205541	1	0	0	2.37614	3.75932	SLC22A14;SLC22A16
regulation of serine-type endopeptidase activity (GO:1900003)	1/11	0.21843	1	0	0	4.10425	6.24375	SPINK2
protein kinase C signaling (GO:0070528)	1/11	0.21843	1	0	0	4.10425	6.24375	MAS1
endothelium development (GO:0003158)	1/11	0.21843	1	0	0	4.10425	6.24375	MESP1
aspartate family amino acid biosynthetic process (GO:0009067)	1/11	0.21843	1	0	0	4.10425	6.24375	GOT1L1
methylation-dependent chromatin silencing (GO:0006346)	1/11	0.21843	1	0	0	4.10425	6.24375	MBD3L1
negative regulation of cysteine-type endopeptidase activity (GO:2000117)	3/73	0.219703	1	0	0	1.85534	2.81173	CST9;CST8;CSTL1
positive regulation of lyase activity (GO:0051349)	1/12	0.235751	1	0	0	3.76223	5.43633	FTMT
regulation of inclusion body assembly (GO:0090083)	1/12	0.235751	1	0	0	3.76223	5.43633	DNAJB8
polyamine metabolic process (GO:0006595)	1/12	0.235751	1	0	0	3.76223	5.43633	OAZ3
modification-dependent macromolecule catabolic process (GO:0043632)	1/12	0.235751	1	0	0	3.76223	5.43633	UBL4B
entry of bacterium into host cell (GO:0035635)	1/12	0.235751	1	0	0	3.76223	5.43633	UBB
oligodendrocyte development (GO:0014003)	1/12	0.235751	1	0	0	3.76223	5.43633	PRDM8
cellular response to arsenic-containing substance (GO:0071243)	1/12	0.235751	1	0	0	3.76223	5.43633	GSTO2
mitochondrion transport along microtubule (GO:0047497)	1/12	0.235751	1	0	0	3.76223	5.43633	UBB
C-terminal protein lipidation (GO:0006501)	3/76	0.237277	1	0	0	1.78211	2.56361	TEX101;SPACA4;LYPD4
regulation of protein modification process (GO:0031399)	2/43	0.246514	1	0	0	2.09985	2.9405	ROPN1L;ROPN1
modulation by virus of host process (GO:0019054)	1/13	0.25269	1	0	0	3.47283	4.77719	KPNA7
alpha-linolenic acid metabolic process (GO:0036109)	1/13	0.25269	1	0	0	3.47283	4.77719	SCP2
regulation of acyl-CoA biosynthetic process (GO:0050812)	1/13	0.25269	1	0	0	3.47283	4.77719	PDHA2
regulation of necrotic cell death (GO:0010939)	1/13	0.25269	1	0	0	3.47283	4.77719	UBB
cardiocyte differentiation (GO:0035051)	1/13	0.25269	1	0	0	3.47283	4.77719	MESP1
endothelial cell differentiation (GO:0045446)	1/13	0.25269	1	0	0	3.47283	4.77719	MESP1
secretion (GO:0046903)	1/13	0.25269	1	0	0	3.47283	4.77719	SLC22A16
establishment of chromosome localization (GO:0051303)	1/13	0.25269	1	0	0	3.47283	4.77719	KIF2B
development of primary male sexual characteristics (GO:0046546)	2/44	0.254757	1	0	0	2.05212	2.80617	KLHL10;ANKRD7
male gonad development (GO:0008584)	2/44	0.254757	1	0	0	2.05212	2.80617	KLHL10;ANKRD7
cation transport (GO:0006812)	3/80	0.261059	1	0	0	1.693	2.27372	SLC22A14;SLC22A16;SLC9B1
negative regulation of immune system process (GO:0002683)	2/45	0.263005	1	0	0	2.00652	2.67987	NLRP14;TSC22D4
cAMP biosynthetic process (GO:0006171)	1/14	0.269253	1	0	0	3.22477	4.23122	ADCY10
oligodendrocyte differentiation (GO:0048709)	1/14	0.269253	1	0	0	3.22477	4.23122	PRDM8
regulation of acetyl-CoA biosynthetic process from pyruvate (GO:0010510)	1/14	0.269253	1	0	0	3.22477	4.23122	PDHA2
purine-containing compound catabolic process (GO:0072523)	1/14	0.269253	1	0	0	3.22477	4.23122	NT5C1B
purine nucleotide catabolic process (GO:0006195)	1/14	0.269253	1	0	0	3.22477	4.23122	NT5C1B
nucleus organization (GO:0006997)	2/46	0.271255	1	0	0	1.9629	2.56099	PRM2;SUN5
positive regulation of protein targeting to mitochondrion (GO:1903955)	3/82	0.273064	1	0	0	1.65171	2.144	UBL4B;LRRC46;HSPA1L
C-terminal protein amino acid modification (GO:0018410)	3/83	0.279089	1	0	0	1.63181	2.08255	TEX101;SPACA4;LYPD4
cardiac muscle cell differentiation (GO:0055007)	1/15	0.285451	1	0	0	3.00978	3.77332	MESP1
fatty acid beta-oxidation using acyl-CoA oxidase (GO:0033540)	1/15	0.285451	1	0	0	3.00978	3.77332	SCP2
positive regulation of glycolytic process (GO:0045821)	1/15	0.285451	1	0	0	3.00978	3.77332	GAPDHS
response to X-ray (GO:0010165)	1/15	0.285451	1	0	0	3.00978	3.77332	XRRA1
microtubule depolymerization (GO:0007019)	1/15	0.285451	1	0	0	3.00978	3.77332	KIF2B
positive regulation of coenzyme metabolic process (GO:0051197)	1/15	0.285451	1	0	0	3.00978	3.77332	GAPDHS
inner dynein arm assembly (GO:0036159)	1/16	0.30129	1	0	0	2.82167	3.38511	DNALI1
mesenchyme development (GO:0060485)	1/16	0.30129	1	0	0	2.82167	3.38511	MESP1
regulation of necroptotic process (GO:0060544)	1/16	0.30129	1	0	0	2.82167	3.38511	UBB
gonad development (GO:0008406)	2/50	0.304184	1	0	0	1.80587	2.14921	KLHL10;ANKRD7
organic substance transport (GO:0071702)	3/88	0.309365	1	0	0	1.53909	1.80572	SLC22A14;SLC22A16;SCP2
regulation of protein targeting to mitochondrion (GO:1903214)	3/89	0.315438	1	0	0	1.5218	1.75584	UBL4B;LRRC46;HSPA1L
gastrulation (GO:0007369)	1/17	0.316779	1	0	0	2.65569	3.05285	MESP1
positive regulation of cholesterol transport (GO:0032376)	1/17	0.316779	1	0	0	2.65569	3.05285	SCP2
pharyngeal system development (GO:0060037)	1/17	0.316779	1	0	0	2.65569	3.05285	NKX2-6
cardiac atrium morphogenesis (GO:0003209)	1/17	0.316779	1	0	0	2.65569	3.05285	MESP1
positive regulation of leukocyte activation (GO:0002696)	1/17	0.316779	1	0	0	2.65569	3.05285	SPACA3
cellular response to inorganic substance (GO:0071241)	1/17	0.316779	1	0	0	2.65569	3.05285	ADCY10
positive regulation of signal transduction by p53 class mediator (GO:1901798)	1/17	0.316779	1	0	0	2.65569	3.05285	UBB
positive regulation of macrophage activation (GO:0043032)	1/17	0.316779	1	0	0	2.65569	3.05285	SPACA3
virion assembly (GO:0019068)	1/17	0.316779	1	0	0	2.65569	3.05285	UBB
nucleotide catabolic process (GO:0009166)	1/17	0.316779	1	0	0	2.65569	3.05285	NT5C1B
positive regulation of striated muscle cell differentiation (GO:0051155)	1/17	0.316779	1	0	0	2.65569	3.05285	MESP1
positive regulation of proteolysis (GO:0045862)	2/53	0.328709	1	0	0	1.70365	1.89545	TNP2;TNP1
modulation by virus of host morphology or physiology (GO:0019048)	1/18	0.331925	1	0	0	2.50815	2.76611	KPNA7
glycogen biosynthetic process (GO:0005978)	1/18	0.331925	1	0	0	2.50815	2.76611	UBB
regulation of cAMP-mediated signaling (GO:0043949)	1/18	0.331925	1	0	0	2.50815	2.76611	TCP11
negative regulation of microtubule depolymerization (GO:0007026)	1/18	0.331925	1	0	0	2.50815	2.76611	SPEF1
protein mannosylation (GO:0035268)	1/18	0.331925	1	0	0	2.50815	2.76611	DPY19L2
positive regulation of carbohydrate metabolic process (GO:0045913)	1/18	0.331925	1	0	0	2.50815	2.76611	GAPDHS
homologous chromosome segregation (GO:0045143)	1/18	0.331925	1	0	0	2.50815	2.76611	SYCP1
regulation of dephosphorylation (GO:0035303)	1/18	0.331925	1	0	0	2.50815	2.76611	PPP1R42
glucan biosynthetic process (GO:0009250)	1/18	0.331925	1	0	0	2.50815	2.76611	UBB
intracellular transport of virus (GO:0075733)	2/55	0.344929	1	0	0	1.6417	1.74745	UBB;KPNA7
transport of virus (GO:0046794)	2/55	0.344929	1	0	0	1.6417	1.74745	UBB;KPNA7
striated muscle cell differentiation (GO:0051146)	1/19	0.346736	1	0	0	2.37614	2.51679	MESP1
positive regulation of chromosome organization (GO:2001252)	1/19	0.346736	1	0	0	2.37614	2.51679	SHCBP1L
error-free translesion synthesis (GO:0070987)	1/19	0.346736	1	0	0	2.37614	2.51679	UBB
positive regulation of oxidoreductase activity (GO:0051353)	1/19	0.346736	1	0	0	2.37614	2.51679	FTMT
positive regulation of epithelial cell differentiation (GO:0030858)	1/19	0.346736	1	0	0	2.37614	2.51679	MESP1
nucleosome disassembly (GO:0006337)	1/19	0.346736	1	0	0	2.37614	2.51679	TNP1
chromatin disassembly (GO:0031498)	1/19	0.346736	1	0	0	2.37614	2.51679	TNP1
protein import (GO:0017038)	2/57	0.36102	1	0	0	1.5841	1.61391	POM121L2;POM121L12
cellular iron ion homeostasis (GO:0006879)	2/57	0.36102	1	0	0	1.5841	1.61391	FTMT;UBB
anion transport (GO:0006820)	2/57	0.36102	1	0	0	1.5841	1.61391	SLC22A14;SLC22A16
mesoderm formation (GO:0001707)	1/20	0.361219	1	0	0	2.25734	2.29858	MESP1
covalent chromatin modification (GO:0016569)	1/20	0.361219	1	0	0	2.25734	2.29858	MBD3L1
negative regulation of protein depolymerization (GO:1901880)	1/20	0.361219	1	0	0	2.25734	2.29858	SPEF1
glial cell development (GO:0021782)	1/20	0.361219	1	0	0	2.25734	2.29858	PRDM8
endoplasmic reticulum mannose trimming (GO:1904380)	1/20	0.361219	1	0	0	2.25734	2.29858	UBB
error-prone translesion synthesis (GO:0042276)	1/20	0.361219	1	0	0	2.25734	2.29858	UBB
phosphatidylethanolamine metabolic process (GO:0046337)	1/20	0.361219	1	0	0	2.25734	2.29858	HRASLS5
purine nucleotide metabolic process (GO:0006163)	1/20	0.361219	1	0	0	2.25734	2.29858	NT5C1B
phospholipid translocation (GO:0045332)	1/21	0.375383	1	0	0	2.14984	2.10644	ATP8B3
protein O-linked glycosylation via threonine (GO:0018243)	1/21	0.375383	1	0	0	2.14984	2.10644	GALNTL5
mitochondrial electron transport, cytochrome c to oxygen (GO:0006123)	1/21	0.375383	1	0	0	2.14984	2.10644	COX8C
protein-DNA complex disassembly (GO:0032986)	1/21	0.375383	1	0	0	2.14984	2.10644	TNP1
regulation of macrophage activation (GO:0043030)	1/21	0.375383	1	0	0	2.14984	2.10644	SPACA3
mesoderm development (GO:0007498)	1/21	0.375383	1	0	0	2.14984	2.10644	MESP1
histone ubiquitination (GO:0016574)	1/21	0.375383	1	0	0	2.14984	2.10644	UBE2U
mitochondrial fission (GO:0000266)	1/21	0.375383	1	0	0	2.14984	2.10644	GGNBP1
phospholipid transport (GO:0015914)	2/59	0.376962	1	0	0	1.5304	1.49307	ATP8B3;SCP2
regulation of microtubule depolymerization (GO:0031114)	1/22	0.389232	1	0	0	2.05212	1.93634	SPEF1
protein O-linked glycosylation via serine (GO:0018242)	1/22	0.389232	1	0	0	2.05212	1.93634	GALNTL5
glutathione derivative biosynthetic process (GO:1901687)	1/22	0.389232	1	0	0	2.05212	1.93634	GSTO2
negative regulation of actin filament polymerization (GO:0030837)	1/22	0.389232	1	0	0	2.05212	1.93634	PFN4
peptidyl-S-diacylglycerol-L-cysteine biosynthetic process from peptidyl-cysteine (GO:0018231)	1/22	0.389232	1	0	0	2.05212	1.93634	ZDHHC19
peptidyl-L-cysteine S-palmitoylation (GO:0018230)	1/22	0.389232	1	0	0	2.05212	1.93634	ZDHHC19
glutathione derivative metabolic process (GO:1901685)	1/22	0.389232	1	0	0	2.05212	1.93634	GSTO2
NLS-bearing protein import into nucleus (GO:0006607)	1/22	0.389232	1	0	0	2.05212	1.93634	KPNA7
cellular response to unfolded protein (GO:0034620)	1/22	0.389232	1	0	0	2.05212	1.93634	HSPA1L
lipid translocation (GO:0034204)	1/22	0.389232	1	0	0	2.05212	1.93634	ATP8B3
triglyceride catabolic process (GO:0019433)	1/22	0.389232	1	0	0	2.05212	1.93634	FABP9
digestive system development (GO:0055123)	1/22	0.389232	1	0	0	2.05212	1.93634	NKX2-6
nucleotide-excision repair, DNA duplex unwinding (GO:0000717)	1/22	0.389232	1	0	0	2.05212	1.93634	UBB
positive regulation of ATP metabolic process (GO:1903580)	1/23	0.402776	1	0	0	1.9629	1.78501	GAPDHS
nucleotide-excision repair, DNA gap filling (GO:0006297)	1/23	0.402776	1	0	0	1.9629	1.78501	UBB
microtubule polymerization or depolymerization (GO:0031109)	1/23	0.402776	1	0	0	1.9629	1.78501	KIF2B
nucleotide-excision repair, DNA damage recognition (GO:0000715)	1/23	0.402776	1	0	0	1.9629	1.78501	UBB
positive regulation of ERBB signaling pathway (GO:1901186)	1/23	0.402776	1	0	0	1.9629	1.78501	UBB
glycolytic process (GO:0006096)	1/23	0.402776	1	0	0	1.9629	1.78501	PGK2
regulation of proteolysis involved in cellular protein catabolic process (GO:1903050)	1/23	0.402776	1	0	0	1.9629	1.78501	UBB
NAD metabolic process (GO:0019674)	1/23	0.402776	1	0	0	1.9629	1.78501	MDH1B
protein import into nucleus (GO:0006606)	3/104	0.406007	1	0	0	1.30231	1.17388	POM121L2;KPNA7;POM121L12
establishment of protein localization to organelle (GO:0072594)	2/63	0.408328	1	0	0	1.43323	1.28372	POM121L2;POM121L12
DNA damage response, signal transduction by p53 class mediator resulting in cell cycle arrest (GO:0006977)	2/63	0.408328	1	0	0	1.43323	1.28372	UBB;GML
regulation of translational initiation (GO:0006446)	2/63	0.408328	1	0	0	1.43323	1.28372	DAZL;BOLL
signal transduction involved in mitotic G1 DNA damage checkpoint (GO:0072431)	2/64	0.416051	1	0	0	1.41084	1.23723	UBB;GML
iron ion homeostasis (GO:0055072)	2/64	0.416051	1	0	0	1.41084	1.23723	FTMT;UBB
neuromuscular synaptic transmission (GO:0007274)	1/25	0.42897	1	0	0	1.80587	1.52843	RIMBP3
regulation of chromosome organization (GO:0033044)	1/25	0.42897	1	0	0	1.80587	1.52843	SHCBP1L
protein alpha-1,2-demannosylation (GO:0036508)	1/25	0.42897	1	0	0	1.80587	1.52843	UBB
chaperone mediated protein folding requiring cofactor (GO:0051085)	1/25	0.42897	1	0	0	1.80587	1.52843	HSPA1L
cytoplasmic pattern recognition receptor signaling pathway (GO:0002753)	1/25	0.42897	1	0	0	1.80587	1.52843	UBB
ATP generation from ADP (GO:0006757)	1/25	0.42897	1	0	0	1.80587	1.52843	PGK2
cAMP metabolic process (GO:0046058)	1/25	0.42897	1	0	0	1.80587	1.52843	ADCY10
monocarboxylic acid metabolic process (GO:0032787)	3/109	0.435524	1	0	0	1.24257	1.03283	LDHC;PDHA2;LDHAL6B
negative regulation of hydrolase activity (GO:0051346)	3/109	0.435524	1	0	0	1.24257	1.03283	TSKS;PPP1R36;TMEM225
glycolytic process through glucose-6-phosphate (GO:0061620)	1/26	0.441634	1	0	0	1.73641	1.41912	GAPDHS
female gamete generation (GO:0007292)	1/26	0.441634	1	0	0	1.73641	1.41912	HORMAD1
heterotypic cell-cell adhesion (GO:0034113)	1/26	0.441634	1	0	0	1.73641	1.41912	IZUMO1
signal peptide processing (GO:0006465)	1/26	0.441634	1	0	0	1.73641	1.41912	SPPL2C
organophosphate ester transport (GO:0015748)	1/26	0.441634	1	0	0	1.73641	1.41912	SCP2
canonical glycolysis (GO:0061621)	1/26	0.441634	1	0	0	1.73641	1.41912	GAPDHS
glucose catabolic process to pyruvate (GO:0061718)	1/26	0.441634	1	0	0	1.73641	1.41912	GAPDHS
nucleotide-binding domain, leucine rich repeat containing receptor signaling pathway (GO:0035872)	1/26	0.441634	1	0	0	1.73641	1.41912	UBB
protein depolymerization (GO:0051261)	1/26	0.441634	1	0	0	1.73641	1.41912	KIF2B
positive regulation of establishment of protein localization to mitochondrion (GO:1903749)	3/111	0.44718	1	0	0	1.22018	0.981996	UBL4B;LRRC46;HSPA1L
plasma membrane bounded cell projection assembly (GO:0120031)	6/242	0.448052	1	0	0	1.11934	0.898658	NME8;CCDC113;TEKT1;TEKT3;TEKT4;SPERT
regulation of transcription involved in G1/S transition of mitotic cell cycle (GO:0000083)	1/27	0.454018	1	0	0	1.6721	1.32032	CCNA1
bile acid biosynthetic process (GO:0006699)	1/27	0.454018	1	0	0	1.6721	1.32032	SCP2
cation transmembrane transport (GO:0098655)	1/27	0.454018	1	0	0	1.6721	1.32032	SLC9B1
cilium assembly (GO:0060271)	7/289	0.459036	1	0	0	1.09352	0.851444	NME8;CCDC113;TEKT1;TEKT3;TEKT4;CFAP206;SPERT
mRNA polyadenylation (GO:0006378)	1/28	0.466128	1	0	0	1.61238	1.23072	PAPOLB
cargo loading into vesicle (GO:0035459)	1/28	0.466128	1	0	0	1.61238	1.23072	SPZ1
peptidyl-glutamic acid modification (GO:0018200)	1/28	0.466128	1	0	0	1.61238	1.23072	TTLL8
negative regulation of microtubule polymerization or depolymerization (GO:0031111)	1/28	0.466128	1	0	0	1.61238	1.23072	SPEF1
cardiac muscle cell development (GO:0055013)	1/28	0.466128	1	0	0	1.61238	1.23072	NKX2-6
cellular response to topologically incorrect protein (GO:0035967)	1/28	0.466128	1	0	0	1.61238	1.23072	HSPA1L
regulation of Notch signaling pathway (GO:0008593)	2/71	0.468604	1	0	0	1.27174	0.963975	MESP1;UBB
nuclear import (GO:0051170)	2/72	0.475881	1	0	0	1.25408	0.931261	POM121L2;POM121L12
RNA polyadenylation (GO:0043631)	1/29	0.47797	1	0	0	1.55678	1.14923	PAPOLB
hydrogen ion transmembrane transport (GO:1902600)	1/29	0.47797	1	0	0	1.55678	1.14923	COX8C
nucleotide-binding oligomerization domain containing signaling pathway (GO:0070423)	1/29	0.47797	1	0	0	1.55678	1.14923	UBB
negative regulation of homeostatic process (GO:0032845)	1/29	0.47797	1	0	0	1.55678	1.14923	TSC22D4
organelle fission (GO:0048285)	1/29	0.47797	1	0	0	1.55678	1.14923	GGNBP1
chromatin remodeling (GO:0006338)	3/117	0.481537	1	0	0	1.15761	0.845948	HILS1;TNP1;HMGB4
negative regulation of Notch signaling pathway (GO:0045746)	1/30	0.48955	1	0	0	1.50489	1.0749	UBB
nucleotide-excision repair, preincision complex assembly (GO:0006294)	1/30	0.48955	1	0	0	1.50489	1.0749	UBB
positive regulation of epidermal growth factor receptor signaling pathway (GO:0045742)	1/30	0.48955	1	0	0	1.50489	1.0749	UBB
MyD88-dependent toll-like receptor signaling pathway (GO:0002755)	1/30	0.48955	1	0	0	1.50489	1.0749	UBB
TRIF-dependent toll-like receptor signaling pathway (GO:0035666)	1/30	0.48955	1	0	0	1.50489	1.0749	UBB
ribosomal large subunit assembly (GO:0000027)	1/31	0.500873	1	0	0	1.45635	1.00692	RPL10L
nuclear envelope organization (GO:0006998)	1/31	0.500873	1	0	0	1.45635	1.00692	SUN5
cyclic purine nucleotide metabolic process (GO:0052652)	1/31	0.500873	1	0	0	1.45635	1.00692	ADCY10
protein palmitoylation (GO:0018345)	1/31	0.500873	1	0	0	1.45635	1.00692	ZDHHC19
bile acid metabolic process (GO:0008206)	1/31	0.500873	1	0	0	1.45635	1.00692	SCP2
acylglycerol catabolic process (GO:0046464)	1/31	0.500873	1	0	0	1.45635	1.00692	FABP9
'de novo' posttranslational protein folding (GO:0051084)	1/31	0.500873	1	0	0	1.45635	1.00692	HSPA1L
MyD88-independent toll-like receptor signaling pathway (GO:0002756)	1/31	0.500873	1	0	0	1.45635	1.00692	UBB
organelle transport along microtubule (GO:0072384)	1/32	0.511946	1	0	0	1.41084	0.944606	UBB
proton transport (GO:0015992)	1/32	0.511946	1	0	0	1.41084	0.944606	COX8C
activation of adenylate cyclase activity (GO:0007190)	1/33	0.522773	1	0	0	1.36808	0.887348	ACR
microtubule bundle formation (GO:0001578)	1/33	0.522773	1	0	0	1.36808	0.887348	CFAP206
global genome nucleotide-excision repair (GO:0070911)	1/33	0.522773	1	0	0	1.36808	0.887348	UBB
positive regulation of translation (GO:0045727)	2/79	0.525073	1	0	0	1.14296	0.736312	DAZL;BOLL
visual perception (GO:0007601)	2/79	0.525073	1	0	0	1.14296	0.736312	TULP2;BEST1
organic anion transport (GO:0015711)	3/125	0.525704	1	0	0	1.08352	0.696723	SLC22A14;SCP2;SLC22A16
glycogen metabolic process (GO:0005977)	1/34	0.533361	1	0	0	1.32784	0.834625	UBB
positive regulation of adenylate cyclase activity (GO:0045762)	1/34	0.533361	1	0	0	1.32784	0.834625	ACR
positive regulation of intrinsic apoptotic signaling pathway (GO:2001244)	1/34	0.533361	1	0	0	1.32784	0.834625	UBB
oligosaccharide biosynthetic process (GO:0009312)	1/34	0.533361	1	0	0	1.32784	0.834625	GALNTL5
entry into host cell (GO:0030260)	1/34	0.533361	1	0	0	1.32784	0.834625	UBB
positive regulation of organelle organization (GO:0010638)	1/34	0.533361	1	0	0	1.32784	0.834625	SHCBP1L
embryonic organ morphogenesis (GO:0048562)	1/34	0.533361	1	0	0	1.32784	0.834625	MESP1
positive regulation of catalytic activity (GO:0043085)	1/34	0.533361	1	0	0	1.32784	0.834625	FTMT
positive regulation of Notch signaling pathway (GO:0045747)	1/34	0.533361	1	0	0	1.32784	0.834625	MESP1
carboxylic acid metabolic process (GO:0019752)	1/34	0.533361	1	0	0	1.32784	0.834625	GSTO2
RNA transport (GO:0050658)	2/81	0.538546	1	0	0	1.11473	0.689889	POM121L2;POM121L12
protein lipidation (GO:0006497)	3/128	0.541725	1	0	0	1.05813	0.648628	TEX101;SPACA4;LYPD4
epithelial tube morphogenesis (GO:0060562)	1/35	0.543715	1	0	0	1.28991	0.785979	MESP1
cellular macromolecular complex assembly (GO:0034622)	1/35	0.543715	1	0	0	1.28991	0.785979	SPZ1
positive regulation of muscle cell differentiation (GO:0051149)	1/35	0.543715	1	0	0	1.28991	0.785979	MESP1
sensory perception of light stimulus (GO:0050953)	2/82	0.545183	1	0	0	1.10114	0.667988	TULP2;BEST1
positive regulation of mitochondrion organization (GO:0010822)	3/129	0.546996	1	0	0	1.04992	0.633434	UBL4B;LRRC46;HSPA1L
regulation of protein processing (GO:0070613)	3/129	0.546996	1	0	0	1.04992	0.633434	PRSS37;TNP2;TNP1
DNA damage response, signal transduction by p53 class mediator (GO:0030330)	2/83	0.551753	1	0	0	1.08787	0.646908	UBB;GML
positive regulation of cell cycle arrest (GO:0071158)	2/83	0.551753	1	0	0	1.08787	0.646908	UBB;GML
membrane protein proteolysis (GO:0033619)	1/36	0.55384	1	0	0	1.25408	0.741009	SPPL2C
carbohydrate catabolic process (GO:0016052)	1/36	0.55384	1	0	0	1.25408	0.741009	PGK2
regulation of mitochondrial membrane potential (GO:0051881)	1/36	0.55384	1	0	0	1.25408	0.741009	UBB
actin filament bundle organization (GO:0061572)	1/36	0.55384	1	0	0	1.25408	0.741009	FSCN3
heart looping (GO:0001947)	1/37	0.56374	1	0	0	1.22018	0.699363	MESP1
cardiac muscle tissue development (GO:0048738)	1/37	0.56374	1	0	0	1.22018	0.699363	MESP1
carbohydrate biosynthetic process (GO:0016051)	1/37	0.56374	1	0	0	1.22018	0.699363	GALNTL5
regulation of response to DNA damage stimulus (GO:2001020)	1/37	0.56374	1	0	0	1.22018	0.699363	EID3
actin filament bundle assembly (GO:0051017)	1/38	0.573421	1	0	0	1.18807	0.660729	FSCN3
nucleotide-excision repair, DNA incision, 5'-to lesion (GO:0006296)	1/38	0.573421	1	0	0	1.18807	0.660729	UBB
positive regulation of multi-organism process (GO:0043902)	1/38	0.573421	1	0	0	1.18807	0.660729	PRSS37
organic cyclic compound biosynthetic process (GO:1901362)	1/38	0.573421	1	0	0	1.18807	0.660729	SCP2
mitochondrial transport (GO:0006839)	3/136	0.582875	1	0	0	0.995884	0.537561	SPATA16;SLC25A41;SLC25A31
membrane depolarization during action potential (GO:0086010)	1/39	0.582887	1	0	0	1.15761	0.624832	CATSPER1
regulation of cellular pH (GO:0030641)	1/39	0.582887	1	0	0	1.15761	0.624832	SLC9B1
positive regulation of phagocytosis (GO:0050766)	1/40	0.592145	1	0	0	1.12867	0.591427	SPACA3
ERBB2 signaling pathway (GO:0038128)	1/40	0.592145	1	0	0	1.12867	0.591427	UBB
regulation of proteasomal protein catabolic process (GO:0061136)	1/40	0.592145	1	0	0	1.12867	0.591427	UBB
peptidyl-threonine modification (GO:0018210)	2/90	0.595854	1	0	0	1.00326	0.519448	STK33;GALNTL5
embryonic heart tube morphogenesis (GO:0003143)	1/41	0.601197	1	0	0	1.10114	0.560296	MESP1
nucleotide-excision repair, DNA incision (GO:0033683)	1/41	0.601197	1	0	0	1.10114	0.560296	UBB
determination of heart left/right asymmetry (GO:0061371)	1/41	0.601197	1	0	0	1.10114	0.560296	MESP1
negative regulation of epidermal growth factor receptor signaling pathway (GO:0042059)	1/41	0.601197	1	0	0	1.10114	0.560296	UBB
sensory organ development (GO:0007423)	1/41	0.601197	1	0	0	1.10114	0.560296	NKX2-6
regulation of phagocytosis (GO:0050764)	1/42	0.610048	1	0	0	1.07492	0.531245	SPACA3
regulation of protein localization (GO:0032880)	1/42	0.610048	1	0	0	1.07492	0.531245	TRIM17
DNA duplex unwinding (GO:0032508)	1/42	0.610048	1	0	0	1.07492	0.531245	UBB
gluconeogenesis (GO:0006094)	1/42	0.610048	1	0	0	1.07492	0.531245	GAPDHS
nuclear export (GO:0051168)	2/93	0.613735	1	0	0	0.970897	0.473984	POM121L2;POM121L12
translesion synthesis (GO:0019985)	1/43	0.618704	1	0	0	1.04992	0.504098	UBB
cellular transition metal ion homeostasis (GO:0046916)	2/94	0.619559	1	0	0	0.960569	0.459869	FTMT;UBB
defense response to bacterium (GO:0042742)	5/242	0.624099	1	0	0	0.932784	0.439757	SPACA3;LYZL1;SPACA4;SPACA7;LYZL6
cardiac ventricle morphogenesis (GO:0003208)	1/44	0.627168	1	0	0	1.02606	0.4787	MESP1
negative regulation of ERBB signaling pathway (GO:1901185)	1/44	0.627168	1	0	0	1.02606	0.4787	UBB
response to unfolded protein (GO:0006986)	1/44	0.627168	1	0	0	1.02606	0.4787	HSPA1L
membrane depolarization (GO:0051899)	1/44	0.627168	1	0	0	1.02606	0.4787	CATSPER1
digestive tract development (GO:0048565)	1/44	0.627168	1	0	0	1.02606	0.4787	NKX2-6
negative regulation of type I interferon production (GO:0032480)	1/45	0.635444	1	0	0	1.00326	0.45491	UBB
hexose biosynthetic process (GO:0019319)	1/45	0.635444	1	0	0	1.00326	0.45491	GAPDHS
metaphase plate congression (GO:0051310)	1/45	0.635444	1	0	0	1.00326	0.45491	KIF2B
inorganic anion transport (GO:0015698)	1/45	0.635444	1	0	0	1.00326	0.45491	BEST1
unsaturated fatty acid metabolic process (GO:0033559)	1/45	0.635444	1	0	0	1.00326	0.45491	SCP2
negative regulation of immune response (GO:0050777)	1/45	0.635444	1	0	0	1.00326	0.45491	NLRP14
microtubule cytoskeleton organization involved in mitosis (GO:1902850)	1/45	0.635444	1	0	0	1.00326	0.45491	EFHC1
regulation of intracellular pH (GO:0051453)	1/45	0.635444	1	0	0	1.00326	0.45491	SLC9B1
protein localization to nucleus (GO:0034504)	2/97	0.636627	1	0	0	0.93086	0.42035	POM121L2;POM121L12
antigen processing and presentation of exogenous peptide antigen (GO:0002478)	2/98	0.642181	1	0	0	0.921362	0.408058	CAPZA3;KIF2B
protein localization to organelle (GO:0033365)	2/98	0.642181	1	0	0	0.921362	0.408058	TULP2;ROPN1
antigen processing and presentation of exogenous peptide antigen via MHC class II (GO:0019886)	2/98	0.642181	1	0	0	0.921362	0.408058	CAPZA3;KIF2B
metal ion homeostasis (GO:0055065)	1/46	0.643537	1	0	0	0.981451	0.432599	TESMIN
nicotinamide nucleotide metabolic process (GO:0046496)	1/46	0.643537	1	0	0	0.981451	0.432599	PGK2
antigen processing and presentation of peptide antigen via MHC class II (GO:0002495)	2/99	0.647668	1	0	0	0.912055	0.396176	CAPZA3;KIF2B
RNA secondary structure unwinding (GO:0010501)	1/47	0.651451	1	0	0	0.960569	0.411655	DDX43
cellular response to heat (GO:0034605)	1/48	0.65919	1	0	0	0.940557	0.391972	HSPA1L
postreplication repair (GO:0006301)	1/48	0.65919	1	0	0	0.940557	0.391972	UBB
peptide cross-linking (GO:0018149)	1/48	0.65919	1	0	0	0.940557	0.391972	LELP1
positive regulation of intracellular protein transport (GO:0090316)	3/153	0.662163	1	0	0	0.88523	0.36493	UBL4B;LRRC46;HSPA1L
interstrand cross-link repair (GO:0036297)	1/49	0.666757	1	0	0	0.921362	0.373456	UBB
organic hydroxy compound biosynthetic process (GO:1901617)	1/50	0.674156	1	0	0	0.902935	0.356021	SCP2
establishment of protein localization to mitochondrion (GO:0072655)	1/50	0.674156	1	0	0	0.902935	0.356021	SPATA16
positive regulation of response to DNA damage stimulus (GO:2001022)	1/50	0.674156	1	0	0	0.902935	0.356021	EID3
glutathione metabolic process (GO:0006749)	1/50	0.674156	1	0	0	0.902935	0.356021	GSTO2
protein autoubiquitination (GO:0051865)	1/50	0.674156	1	0	0	0.902935	0.356021	TRIM17
peptide metabolic process (GO:0006518)	2/105	0.679197	1	0	0	0.859938	0.332662	GSTO2;SPPL2C
heart morphogenesis (GO:0003007)	1/51	0.681392	1	0	0	0.88523	0.33959	MESP1
neurogenesis (GO:0022008)	1/51	0.681392	1	0	0	0.88523	0.33959	MESP1
fatty acid beta-oxidation (GO:0006635)	1/51	0.681392	1	0	0	0.88523	0.33959	SCP2
G1/S transition of mitotic cell cycle (GO:0000082)	2/106	0.684222	1	0	0	0.851825	0.323244	CCNA1;SPDYA
regulation of cellular amino acid metabolic process (GO:0006521)	1/52	0.688467	1	0	0	0.868206	0.324091	OAZ3
regulation of cellular amine metabolic process (GO:0033238)	1/52	0.688467	1	0	0	0.868206	0.324091	OAZ3
viral life cycle (GO:0019058)	2/108	0.69408	1	0	0	0.83605	0.305299	UBB;KPNA7
triglyceride metabolic process (GO:0006641)	1/53	0.695385	1	0	0	0.851825	0.309459	FABP9
plasma membrane bounded cell projection morphogenesis (GO:0120039)	1/53	0.695385	1	0	0	0.851825	0.309459	UBB
regulation of cytokine production (GO:0001817)	2/109	0.698913	1	0	0	0.82838	0.29675	NLRP14;UBB
embryonic organ development (GO:0048568)	1/54	0.70215	1	0	0	0.83605	0.295634	NKX2-6
negative regulation of cellular response to transforming growth factor beta stimulus (GO:1903845)	1/54	0.70215	1	0	0	0.83605	0.295634	UBB
negative regulation of cellular component organization (GO:0051129)	1/55	0.708765	1	0	0	0.82085	0.282562	DNAJB8
protein targeting to mitochondrion (GO:0006626)	1/55	0.708765	1	0	0	0.82085	0.282562	SPATA16
action potential (GO:0001508)	1/55	0.708765	1	0	0	0.82085	0.282562	CATSPER1
positive regulation of response to stimulus (GO:0048584)	1/55	0.708765	1	0	0	0.82085	0.282562	EID3
negative regulation of supramolecular fiber organization (GO:1902904)	1/55	0.708765	1	0	0	0.82085	0.282562	SPEF1
negative regulation of transforming growth factor beta receptor signaling pathway (GO:0030512)	1/56	0.715234	1	0	0	0.806192	0.270191	UBB
long-chain fatty acid metabolic process (GO:0001676)	1/56	0.715234	1	0	0	0.806192	0.270191	SCP2
Notch signaling pathway (GO:0007219)	1/56	0.715234	1	0	0	0.806192	0.270191	UBB
chromosome organization (GO:0051276)	1/57	0.721559	1	0	0	0.792048	0.258477	UBB
ribosome assembly (GO:0042255)	1/57	0.721559	1	0	0	0.792048	0.258477	RPL10L
regulation of tumor necrosis factor-mediated signaling pathway (GO:0010803)	1/57	0.721559	1	0	0	0.792048	0.258477	UBB
chordate embryonic development (GO:0043009)	1/57	0.721559	1	0	0	0.792048	0.258477	NKX2-6
glycosaminoglycan catabolic process (GO:0006027)	1/57	0.721559	1	0	0	0.792048	0.258477	SPACA3
I-kappaB kinase/NF-kappaB signaling (GO:0007249)	1/58	0.727744	1	0	0	0.778392	0.247377	UBB
regulation of glycolytic process (GO:0006110)	1/58	0.727744	1	0	0	0.778392	0.247377	GAPDHS
regulation of epidermal growth factor receptor signaling pathway (GO:0042058)	1/59	0.733792	1	0	0	0.765199	0.236851	UBB
keratinocyte differentiation (GO:0030216)	1/60	0.739706	1	0	0	0.752445	0.226864	LELP1
dicarboxylic acid metabolic process (GO:0043648)	1/60	0.739706	1	0	0	0.752445	0.226864	MDH1B
mitotic cytokinesis (GO:0000281)	1/60	0.739706	1	0	0	0.752445	0.226864	EFHC1
RNA export from nucleus (GO:0006405)	2/120	0.74799	1	0	0	0.752445	0.218484	POM121L2;POM121L12
regulation of phosphorylation (GO:0042325)	2/120	0.74799	1	0	0	0.752445	0.218484	ROPN1L;ROPN1
regulation of cellular ketone metabolic process (GO:0010565)	1/62	0.751144	1	0	0	0.728173	0.208373	OAZ3
protein targeting to membrane (GO:0006612)	1/62	0.751144	1	0	0	0.728173	0.208373	ZDHHC19
regulation of vesicle fusion (GO:0031338)	1/62	0.751144	1	0	0	0.728173	0.208373	TBC1D21
stress-activated MAPK cascade (GO:0051403)	1/63	0.756673	1	0	0	0.716615	0.199809	UBB
cellular amide metabolic process (GO:0043603)	1/63	0.756673	1	0	0	0.716615	0.199809	HRASLS5
negative regulation of G2/M transition of mitotic cell cycle (GO:0010972)	1/63	0.756673	1	0	0	0.716615	0.199809	UBB
positive regulation of catabolic process (GO:0009896)	1/63	0.756673	1	0	0	0.716615	0.199809	OAZ3
regulation of proteolysis (GO:0030162)	1/64	0.76208	1	0	0	0.705418	0.191665	PRSS37
ribosomal large subunit biogenesis (GO:0042273)	1/64	0.76208	1	0	0	0.705418	0.191665	RPL10L
oligosaccharide metabolic process (GO:0009311)	1/64	0.76208	1	0	0	0.705418	0.191665	GALNTL5
glucose metabolic process (GO:0006006)	1/65	0.767367	1	0	0	0.694565	0.183914	GAPDHS
positive regulation of endocytosis (GO:0045807)	1/65	0.767367	1	0	0	0.694565	0.183914	SPACA3
O-glycan processing (GO:0016266)	1/66	0.772536	1	0	0	0.684041	0.176535	GALNTL5
regulation of cell division (GO:0051302)	1/66	0.772536	1	0	0	0.684041	0.176535	EFHC1
positive regulation of protein modification by small protein conjugation or removal (GO:1903322)	1/66	0.772536	1	0	0	0.684041	0.176535	UBB
DNA synthesis involved in DNA repair (GO:0000731)	1/66	0.772536	1	0	0	0.684041	0.176535	UBB
JNK cascade (GO:0007254)	1/67	0.777591	1	0	0	0.673832	0.169505	UBB
epidermal cell differentiation (GO:0009913)	1/68	0.782534	1	0	0	0.663922	0.162806	LELP1
peptidyl-threonine phosphorylation (GO:0018107)	1/69	0.787367	1	0	0	0.6543	0.156417	STK33
monocarboxylic acid biosynthetic process (GO:0072330)	1/69	0.787367	1	0	0	0.6543	0.156417	SCP2
negative regulation of cell cycle G2/M phase transition (GO:1902750)	1/70	0.792093	1	0	0	0.644953	0.150323	UBB
protein ubiquitination (GO:0016567)	9/507	0.794247	1	0	0	0.801421	0.184616	HERC4;UBL4B;TRIM17;UBB;UBE2U;KLHL10;TRIM69;CCIN;FBXL13
stress-activated protein kinase signaling cascade (GO:0031098)	1/71	0.796715	1	0	0	0.635869	0.144507	UBB
cytoskeleton-dependent cytokinesis (GO:0061640)	1/71	0.796715	1	0	0	0.635869	0.144507	EFHC1
protein targeting (GO:0006605)	2/134	0.800386	1	0	0	0.673832	0.150036	SPATA16;ZDHHC19
negative regulation of ubiquitin-protein ligase activity involved in mitotic cell cycle (GO:0051436)	1/72	0.801233	1	0	0	0.627038	0.138953	UBB
regulation of ubiquitin-protein ligase activity involved in mitotic cell cycle (GO:0051439)	1/73	0.805652	1	0	0	0.618448	0.133649	UBB
response to metal ion (GO:0010038)	1/73	0.805652	1	0	0	0.618448	0.133649	TESMIN
regulation of neuron death (GO:1901214)	1/73	0.805652	1	0	0	0.618448	0.133649	UBB
lipid biosynthetic process (GO:0008610)	1/73	0.805652	1	0	0	0.618448	0.133649	SCP2
SCF-dependent proteasomal ubiquitin-dependent protein catabolic process (GO:0031146)	1/73	0.805652	1	0	0	0.618448	0.133649	UBB
nucleic acid phosphodiester bond hydrolysis (GO:0090305)	1/74	0.809972	1	0	0	0.610091	0.12858	UBB
transcription-coupled nucleotide-excision repair (GO:0006283)	1/74	0.809972	1	0	0	0.610091	0.12858	UBB
chloride transport (GO:0006821)	1/74	0.809972	1	0	0	0.610091	0.12858	BEST1
mRNA 3'-end processing (GO:0031124)	1/75	0.814197	1	0	0	0.601956	0.123734	PAPOLB
mitotic spindle organization (GO:0007052)	1/75	0.814197	1	0	0	0.601956	0.123734	EFHC1
purine ribonucleotide biosynthetic process (GO:0009152)	1/76	0.818328	1	0	0	0.594036	0.119099	ADCY10
regulation of defense response (GO:0031347)	1/76	0.818328	1	0	0	0.594036	0.119099	NLRP14
positive regulation of ubiquitin-protein ligase activity involved in regulation of mitotic cell cycle transition (GO:0051437)	1/77	0.822368	1	0	0	0.586321	0.114666	UBB
transforming growth factor beta receptor signaling pathway (GO:0007179)	1/77	0.822368	1	0	0	0.586321	0.114666	UBB
regulation of hematopoietic stem cell differentiation (GO:1902036)	1/77	0.822368	1	0	0	0.586321	0.114666	UBB
nucleic acid-templated transcription (GO:0097659)	1/77	0.822368	1	0	0	0.586321	0.114666	NKX2-6
negative regulation of transmembrane receptor protein serine/threonine kinase signaling pathway (GO:0090101)	1/78	0.826317	1	0	0	0.578804	0.110422	UBB
regulation of hematopoietic progenitor cell differentiation (GO:1901532)	1/78	0.826317	1	0	0	0.578804	0.110422	UBB
water-soluble vitamin metabolic process (GO:0006767)	1/78	0.826317	1	0	0	0.578804	0.110422	GSTO2
response to ionizing radiation (GO:0010212)	1/78	0.826317	1	0	0	0.578804	0.110422	XRRA1
negative regulation of ubiquitin protein ligase activity (GO:1904667)	1/78	0.826317	1	0	0	0.578804	0.110422	UBB
fibroblast growth factor receptor signaling pathway (GO:0008543)	1/79	0.830179	1	0	0	0.571478	0.10636	UBB
regulation of transcription from RNA polymerase II promoter in response to hypoxia (GO:0061418)	1/79	0.830179	1	0	0	0.571478	0.10636	UBB
negative regulation of inflammatory response (GO:0050728)	1/79	0.830179	1	0	0	0.571478	0.10636	NLRP14
regulation of cellular response to heat (GO:1900034)	1/79	0.830179	1	0	0	0.571478	0.10636	HSPA1L
steroid biosynthetic process (GO:0006694)	1/80	0.833956	1	0	0	0.564334	0.102469	SCP2
anaphase-promoting complex-dependent catabolic process (GO:0031145)	1/80	0.833956	1	0	0	0.564334	0.102469	UBB
nucleosome organization (GO:0034728)	1/80	0.833956	1	0	0	0.564334	0.102469	TNP1
negative regulation of mitotic cell cycle phase transition (GO:1901991)	1/80	0.833956	1	0	0	0.564334	0.102469	UBB
regulation of transforming growth factor beta receptor signaling pathway (GO:0017015)	1/80	0.833956	1	0	0	0.564334	0.102469	UBB
cellular protein complex assembly (GO:0043623)	2/145	0.834544	1	0	0	0.622713	0.11263	THEG;CCT6B
ERBB signaling pathway (GO:0038127)	1/81	0.837648	1	0	0	0.557367	0.0987414	UBB
NIK/NF-kappaB signaling (GO:0038061)	1/81	0.837648	1	0	0	0.557367	0.0987414	UBB
retrograde vesicle-mediated transport, Golgi to ER (GO:0006890)	1/81	0.837648	1	0	0	0.557367	0.0987414	KIF2B
regulation of hydrolase activity (GO:0051336)	1/81	0.837648	1	0	0	0.557367	0.0987414	PPP1R42
negative regulation of defense response (GO:0031348)	1/81	0.837648	1	0	0	0.557367	0.0987414	NLRP14
positive regulation of protein catabolic process (GO:0045732)	1/82	0.841259	1	0	0	0.55057	0.0951691	OAZ3
organelle assembly (GO:0070925)	6/377	0.844322	1	0	0	0.718516	0.121588	NME8;CCDC113;TEKT1;TEKT3;TEKT4;SPERT
negative regulation of NF-kappaB transcription factor activity (GO:0032088)	1/83	0.84479	1	0	0	0.543936	0.0917445	NLRP14
positive regulation of DNA metabolic process (GO:0051054)	1/83	0.84479	1	0	0	0.543936	0.0917445	STPG4
positive regulation of ubiquitin protein ligase activity (GO:1904668)	1/83	0.84479	1	0	0	0.543936	0.0917445	UBB
negative regulation of canonical Wnt signaling pathway (GO:0090090)	2/149	0.845598	1	0	0	0.605996	0.101633	MESP1;UBB
protein maturation (GO:0051604)	1/84	0.848242	1	0	0	0.537461	0.0884605	PRSS37
establishment of protein localization to membrane (GO:0090150)	1/84	0.848242	1	0	0	0.537461	0.0884605	ZDHHC19
positive regulation of protein ubiquitination (GO:0031398)	1/84	0.848242	1	0	0	0.537461	0.0884605	UBB
heart development (GO:0007507)	2/150	0.848254	1	0	0	0.601956	0.0990668	MESP1;NKX2-6
activation of GTPase activity (GO:0090630)	1/85	0.851617	1	0	0	0.531138	0.0853103	TBC1D21
mitochondrial ATP synthesis coupled electron transport (GO:0042775)	1/86	0.854918	1	0	0	0.524962	0.0822876	COX8C
regulation of type I interferon production (GO:0032479)	1/86	0.854918	1	0	0	0.524962	0.0822876	UBB
toll-like receptor signaling pathway (GO:0002224)	1/87	0.858145	1	0	0	0.518928	0.0793865	UBB
positive regulation of protein ubiquitination involved in ubiquitin-dependent protein catabolic process (GO:2000060)	1/88	0.861301	1	0	0	0.513031	0.0766012	UBB
regulation of stem cell differentiation (GO:2000736)	1/89	0.864387	1	0	0	0.507267	0.0739264	UBB
Wnt signaling pathway, planar cell polarity pathway (GO:0060071)	1/89	0.864387	1	0	0	0.507267	0.0739264	UBB
regulation of establishment of planar polarity (GO:0090175)	1/90	0.867404	1	0	0	0.50163	0.071357	UBB
ion transmembrane transport (GO:0034220)	3/220	0.868567	1	0	0	0.615637	0.08675	UBB;SLC9B1;BEST1
regulation of cytokine-mediated signaling pathway (GO:0001959)	1/91	0.870354	1	0	0	0.496118	0.0688884	UBB
lipid transport (GO:0006869)	1/92	0.873239	1	0	0	0.490725	0.0665158	SCP2
regulation of protein catabolic process (GO:0042176)	1/92	0.873239	1	0	0	0.490725	0.0665158	OAZ3
protein-DNA complex assembly (GO:0065004)	1/92	0.873239	1	0	0	0.490725	0.0665158	UBB
cell cycle G1/S phase transition (GO:0044843)	1/93	0.87606	1	0	0	0.485449	0.064235	SPDYA
protein polyubiquitination (GO:0000209)	4/284	0.877508	1	0	0	0.635869	0.0830884	UBB;UBE2U;TRIM69;FBXL13
proteolysis involved in cellular protein catabolic process (GO:0051603)	1/94	0.878818	1	0	0	0.480284	0.062042	UBL4B
regulation of transcription from RNA polymerase II promoter in response to stress (GO:0043618)	1/94	0.878818	1	0	0	0.480284	0.062042	UBB
skin development (GO:0043588)	1/95	0.881515	1	0	0	0.475229	0.0599328	LELP1
cellular response to fibroblast growth factor stimulus (GO:0044344)	1/95	0.881515	1	0	0	0.475229	0.0599328	UBB
respiratory electron transport chain (GO:0022904)	1/95	0.881515	1	0	0	0.475229	0.0599328	COX8C
interleukin-1-mediated signaling pathway (GO:0070498)	1/96	0.884152	1	0	0	0.470278	0.0579038	UBB
DNA repair (GO:0006281)	4/289	0.885695	1	0	0	0.624868	0.0758482	EID3;UBB;UBE2U;TNP1
regulation of cell death (GO:0010941)	1/97	0.88673	1	0	0	0.46543	0.0559516	UBB
positive regulation of protein metabolic process (GO:0051247)	1/97	0.88673	1	0	0	0.46543	0.0559516	OAZ3
epithelial cell differentiation (GO:0030855)	1/97	0.88673	1	0	0	0.46543	0.0559516	MESP1
cellular metal ion homeostasis (GO:0006875)	1/97	0.88673	1	0	0	0.46543	0.0559516	TESMIN
mitochondrion organization (GO:0007005)	2/168	0.889466	1	0	0	0.537461	0.0629547	GGNBP1;SPATA16
histone modification (GO:0016570)	1/99	0.891716	1	0	0	0.456028	0.0522641	UBE2U
steroid metabolic process (GO:0008202)	1/100	0.894127	1	0	0	0.451467	0.0505227	SCP2
peptidyl-serine modification (GO:0018209)	2/171	0.895234	1	0	0	0.528032	0.0584376	STK33;GALNTL5
cellular response to transforming growth factor beta stimulus (GO:0071560)	1/101	0.896483	1	0	0	0.446997	0.0488458	UBB
protein processing (GO:0016485)	1/102	0.898788	1	0	0	0.442615	0.0472306	SPPL2C
regulation of protein ubiquitination (GO:0031396)	1/102	0.898788	1	0	0	0.442615	0.0472306	UBB
negative regulation of Wnt signaling pathway (GO:0030178)	2/175	0.902489	1	0	0	0.515963	0.0529374	UBB;SPERT
protein autophosphorylation (GO:0046777)	2/176	0.904228	1	0	0	0.513031	0.0516489	STK33;TSSK2
regulation of cellular response to stress (GO:0080135)	1/105	0.905399	1	0	0	0.429969	0.0427302	HSPA1L
monovalent inorganic cation transport (GO:0015672)	1/105	0.905399	1	0	0	0.429969	0.0427302	SLC9B1
positive regulation of cellular catabolic process (GO:0031331)	1/107	0.909565	1	0	0	0.421932	0.0399945	GAPDHS
negative regulation of response to external stimulus (GO:0032102)	1/108	0.911579	1	0	0	0.418025	0.0386997	NLRP14
regulation of response to external stimulus (GO:0032101)	1/108	0.911579	1	0	0	0.418025	0.0386997	NLRP14
ER to Golgi vesicle-mediated transport (GO:0006888)	2/181	0.912497	1	0	0	0.498859	0.0456806	SPZ1;CAPZA3
nucleotide-excision repair (GO:0006289)	1/109	0.913548	1	0	0	0.41419	0.0374509	UBB
regulation of cell motility (GO:2000145)	1/110	0.915473	1	0	0	0.410425	0.0362463	TEX101
Wnt signaling pathway (GO:0016055)	1/110	0.915473	1	0	0	0.410425	0.0362463	UBB
regulation of Wnt signaling pathway (GO:0030111)	1/110	0.915473	1	0	0	0.410425	0.0362463	SPERT
macroautophagy (GO:0016236)	1/111	0.917356	1	0	0	0.406727	0.0350843	UBB
negative regulation of cytokine production (GO:0001818)	1/111	0.917356	1	0	0	0.406727	0.0350843	UBB
DNA metabolic process (GO:0006259)	4/315	0.921005	1	0	0	0.573292	0.0471759	EID3;UBB;UBE2U;MBD3L1
positive regulation of canonical Wnt signaling pathway (GO:0090263)	1/114	0.922756	1	0	0	0.396024	0.0318365	UBB
regulation of organelle organization (GO:0033043)	1/114	0.922756	1	0	0	0.396024	0.0318365	TBC1D21
positive regulation of kinase activity (GO:0033674)	1/114	0.922756	1	0	0	0.396024	0.0318365	SPDYA
transmembrane transport (GO:0055085)	5/379	0.925055	1	0	0	0.595603	0.0463985	SLC22A14;SLC22A16;UBB;SLC9B1;BEST1
protein O-linked glycosylation (GO:0006493)	1/116	0.926159	1	0	0	0.389196	0.0298548	GALNTL5
epithelium development (GO:0060429)	1/116	0.926159	1	0	0	0.389196	0.0298548	NKX2-6
cellular response to oxidative stress (GO:0034599)	1/116	0.926159	1	0	0	0.389196	0.0298548	TXNDC8
RNA metabolic process (GO:0016070)	2/192	0.928393	1	0	0	0.470278	0.0349418	TDRD9;DDX43
activation of MAPK activity (GO:0000187)	1/118	0.929413	1	0	0	0.382599	0.0280071	UBB
plasma membrane bounded cell projection organization (GO:0120036)	1/119	0.930986	1	0	0	0.379384	0.0271303	ROPN1
stimulatory C-type lectin receptor signaling pathway (GO:0002223)	1/122	0.935497	1	0	0	0.370055	0.0246742	UBB
regulation of cell differentiation (GO:0045595)	1/122	0.935497	1	0	0	0.370055	0.0246742	TCFL5
Golgi organization (GO:0007030)	1/122	0.935497	1	0	0	0.370055	0.0246742	ATP8B3
sulfur compound biosynthetic process (GO:0044272)	1/123	0.936935	1	0	0	0.367047	0.0239101	GSTO2
tumor necrosis factor-mediated signaling pathway (GO:0033209)	1/124	0.93834	1	0	0	0.364087	0.0231715	UBB
innate immune response activating cell surface receptor signaling pathway (GO:0002220)	1/125	0.939714	1	0	0	0.361174	0.0224575	UBB
Golgi vesicle transport (GO:0048193)	3/272	0.942263	1	0	0	0.497942	0.0296128	SPZ1;CAPZA3;KIF2B
G2/M transition of mitotic cell cycle (GO:0000086)	1/127	0.942372	1	0	0	0.355486	0.0211	UBB
cytoskeleton organization (GO:0007010)	1/127	0.942372	1	0	0	0.355486	0.0211	SUN5
protein modification by small protein conjugation (GO:0032446)	5/399	0.943039	1	0	0	0.565748	0.0331799	HERC4;UBL4B;UBB;KLHL10;CCIN
negative regulation of response to stimulus (GO:0048585)	1/128	0.943656	1	0	0	0.352709	0.0204547	NLRP14
non-canonical Wnt signaling pathway (GO:0035567)	1/128	0.943656	1	0	0	0.352709	0.0204547	UBB
cell cycle G2/M phase transition (GO:0044839)	1/128	0.943656	1	0	0	0.352709	0.0204547	UBB
regulation of I-kappaB kinase/NF-kappaB signaling (GO:0043122)	2/205	0.943665	1	0	0	0.440456	0.0255393	NLRP14;UBB
regulation of mRNA stability (GO:0043488)	1/129	0.944912	1	0	0	0.349975	0.0198306	UBB
positive regulation of NF-kappaB transcription factor activity (GO:0051092)	1/129	0.944912	1	0	0	0.349975	0.0198306	UBB
regulation of macromolecule metabolic process (GO:0060255)	1/130	0.94614	1	0	0	0.347283	0.019227	NLRP14
cellular response to hypoxia (GO:0071456)	1/133	0.949663	1	0	0	0.339449	0.0175318	UBB
cellular response to organic substance (GO:0071310)	1/134	0.950786	1	0	0	0.336916	0.017003	PTPN20
regulation of signal transduction by p53 class mediator (GO:1901796)	1/139	0.956034	1	0	0	0.324797	0.0146035	UBB
regulation of vesicle-mediated transport (GO:0060627)	1/139	0.956034	1	0	0	0.324797	0.0146035	TBC1D21
response to cytokine (GO:0034097)	1/139	0.956034	1	0	0	0.324797	0.0146035	PTPN20
regulation of primary metabolic process (GO:0080090)	1/140	0.957014	1	0	0	0.322477	0.0141686	OAZ3
ion transport (GO:0006811)	3/290	0.957155	1	0	0	0.467035	0.0204517	UBB;SLC9B1;BEST1
inorganic cation transmembrane transport (GO:0098662)	1/141	0.957973	1	0	0	0.32019	0.0137475	COX8C
negative regulation of sequence-specific DNA binding transcription factor activity (GO:0043433)	1/141	0.957973	1	0	0	0.32019	0.0137475	NLRP14
positive regulation of Wnt signaling pathway (GO:0030177)	1/141	0.957973	1	0	0	0.32019	0.0137475	UBB
modification-dependent protein catabolic process (GO:0019941)	1/142	0.958911	1	0	0	0.317935	0.0133397	UBL4B
mitotic cell cycle phase transition (GO:0044772)	2/222	0.959013	1	0	0	0.406727	0.0170218	UBB;SPDYA
regulation of intracellular signal transduction (GO:1902531)	5/423	0.959435	1	0	0	0.533649	0.0220988	NLRP14;UBB;AKAP4;AKAP3;TCP11
transmembrane receptor protein serine/threonine kinase signaling pathway (GO:0007178)	1/145	0.9616	1	0	0	0.311357	0.0121918	UBB
peptidyl-serine phosphorylation (GO:0018105)	1/146	0.962456	1	0	0	0.309224	0.0118329	STK33
regulation of protein kinase activity (GO:0045859)	1/148	0.964113	1	0	0	0.305045	0.0111484	SPDYA
regulation of G2/M transition of mitotic cell cycle (GO:0010389)	1/150	0.965697	1	0	0	0.300978	0.0105058	UBB
cellular response to interleukin-1 (GO:0071347)	1/151	0.966462	1	0	0	0.298985	0.0101993	UBB
proteasomal protein catabolic process (GO:0010498)	2/238	0.969739	1	0	0	0.379384	0.011658	UBB;UBE2U
ribonucleoprotein complex assembly (GO:0022618)	1/157	0.97071	1	0	0	0.287559	0.00854832	RPL10L
phosphorylation (GO:0016310)	4/387	0.973613	1	0	0	0.466633	0.0124783	TSSK6;TSSK3;PGK2;TSSK2
positive regulation of I-kappaB kinase/NF-kappaB signaling (GO:0043123)	1/164	0.974992	1	0	0	0.275285	0.00697174	UBB
neuron projection morphogenesis (GO:0048812)	1/164	0.974992	1	0	0	0.275285	0.00697174	UBB
T cell receptor signaling pathway (GO:0050852)	1/164	0.974992	1	0	0	0.275285	0.00697174	UBB
regulation of inflammatory response (GO:0050727)	1/167	0.976631	1	0	0	0.27034	0.00639263	NLRP14
neuron projection development (GO:0031175)	1/168	0.977153	1	0	0	0.268731	0.00621101	UBB
cellular response to DNA damage stimulus (GO:0006974)	3/330	0.978363	1	0	0	0.410425	0.0089779	EID3;UBE2U;SPDYA
protein deubiquitination (GO:0016579)	2/258	0.97939	1	0	0	0.349975	0.0072882	CCNA1;UBB
positive regulation of programmed cell death (GO:0043068)	2/258	0.97939	1	0	0	0.349975	0.0072882	PXT1;UBB
positive regulation of protein kinase activity (GO:0045860)	1/173	0.979593	1	0	0	0.260964	0.0053806	SPDYA
peptide biosynthetic process (GO:0043043)	1/175	0.980495	1	0	0	0.257981	0.00508176	RPL10L
regulation of protein phosphorylation (GO:0001932)	2/262	0.980926	1	0	0	0.344632	0.00663706	ROPN1L;ROPN1
protein modification by small protein removal (GO:0070646)	2/262	0.980926	1	0	0	0.344632	0.00663706	CCNA1;UBB
positive regulation of MAP kinase activity (GO:0043406)	1/178	0.981773	1	0	0	0.253633	0.00466561	UBB
gene expression (GO:0010467)	4/412	0.982344	1	0	0	0.438318	0.00780793	NKX2-6;RPL10L;PRSS37;TDRD9
organonitrogen compound biosynthetic process (GO:1901566)	1/182	0.983349	1	0	0	0.248059	0.00416532	GSTO2
Fc-epsilon receptor signaling pathway (GO:0038095)	1/183	0.983721	1	0	0	0.246703	0.0040492	UBB
phosphate-containing compound metabolic process (GO:0006796)	1/184	0.984085	1	0	0	0.245363	0.00393646	PGK2
Fc receptor signaling pathway (GO:0038093)	1/184	0.984085	1	0	0	0.245363	0.00393646	UBB
intracellular protein transport (GO:0006886)	3/348	0.984217	1	0	0	0.389196	0.00619167	POM121L2;TBC1D21;POM121L12
regulation of mitotic cell cycle phase transition (GO:1901990)	1/185	0.98444	1	0	0	0.244036	0.00382698	UBB
protein homooligomerization (GO:0051260)	1/191	0.986414	1	0	0	0.23637	0.0032333	RASEF
transcription, DNA-templated (GO:0006351)	3/357	0.986543	1	0	0	0.379384	0.00514011	NKX2-6;FAM170A;TCFL5
positive regulation of GTPase activity (GO:0043547)	1/193	0.987015	1	0	0	0.233921	0.00305737	TBC1D21
RNA processing (GO:0006396)	1/194	0.987305	1	0	0	0.232715	0.00297316	TDRD9
negative regulation of signal transduction (GO:0009968)	2/284	0.98758	1	0	0	0.317935	0.00397332	UBB;SPERT
cellular response to tumor necrosis factor (GO:0071356)	1/195	0.987589	1	0	0	0.231522	0.00289135	UBB
chemical synaptic transmission (GO:0007268)	2/290	0.988962	1	0	0	0.311357	0.0034559	RIMBP3;MYCBPAP
proteasome-mediated ubiquitin-dependent protein catabolic process (GO:0043161)	2/292	0.989388	1	0	0	0.309224	0.00329896	UBB;UBE2U
proteolysis (GO:0006508)	2/292	0.989388	1	0	0	0.309224	0.00329896	SPPL2C;CPA5
positive regulation of multicellular organismal process (GO:0051240)	1/203	0.989644	1	0	0	0.222398	0.00231524	MESP1
negative regulation of nucleic acid-templated transcription (GO:1903507)	4/445	0.989755	1	0	0	0.405813	0.00417882	MESP1;TSC22D4;MAEL;TNP1
positive regulation of signal transduction (GO:0009967)	1/207	0.99054	1	0	0	0.2181	0.00207309	MESP1
positive regulation of phosphorylation (GO:0042327)	1/209	0.990958	1	0	0	0.216013	0.00196198	GAPDHS
regulation of canonical Wnt signaling pathway (GO:0060828)	1/214	0.991926	1	0	0	0.210966	0.00171028	UBB
positive regulation of apoptotic process (GO:0043065)	2/308	0.992267	1	0	0	0.293161	0.00227582	PXT1;UBB
positive regulation of sequence-specific DNA binding transcription factor activity (GO:0051091)	1/216	0.992283	1	0	0	0.209013	0.00161915	UBB
protein oligomerization (GO:0051259)	1/218	0.992625	1	0	0	0.207095	0.00153301	RASEF
viral process (GO:0016032)	1/221	0.993109	1	0	0	0.204284	0.00141255	UBB
protein phosphorylation (GO:0006468)	4/471	0.993395	1	0	0	0.383412	0.00254088	STK33;TSSK6;TSSK3;TSSK2
endosomal transport (GO:0016197)	1/230	0.99438	1	0	0	0.19629	0.0011063	UBB
apoptotic process (GO:0006915)	1/232	0.994629	1	0	0	0.194598	0.00104805	GML
translation (GO:0006412)	1/233	0.994749	1	0	0	0.193763	0.00102012	RPL10L
activation of protein kinase activity (GO:0032147)	1/234	0.994867	1	0	0	0.192935	0.000992947	UBB
anterograde trans-synaptic signaling (GO:0098916)	1/241	0.99562	1	0	0	0.187331	0.000822395	MYCBPAP
ubiquitin-dependent protein catabolic process (GO:0006511)	2/342	0.996082	1	0	0	0.264016	0.00103639	UBB;UBE2U
positive regulation of cell proliferation (GO:0008284)	3/425	0.99609	1	0	0	0.318683	0.00124847	NKX2-6;FTMT;SPDYA
regulation of immune response (GO:0050776)	1/252	0.996586	1	0	0	0.179154	0.000612649	NLRP14
inflammatory response (GO:0006954)	1/253	0.996663	1	0	0	0.178446	0.000596527	NLRP14
negative regulation of cellular macromolecule biosynthetic process (GO:2000113)	4/513	0.996803	1	0	0	0.352021	0.00112731	MESP1;TSC22D4;MAEL;TNP1
antigen receptor-mediated signaling pathway (GO:0050851)	1/258	0.99702	1	0	0	0.174987	0.000522183	UBB
post-translational protein modification (GO:0043687)	2/358	0.997164	1	0	0	0.252216	0.000716322	ASB17;FBXL13
positive regulation of cellular process (GO:0048522)	4/520	0.997172	1	0	0	0.347283	0.0009835	NKX2-6;EID3;FTMT;SPDYA
endocytosis (GO:0006897)	1/264	0.997399	1	0	0	0.17101	0.000445319	EQTN
regulation of programmed cell death (GO:0043067)	1/269	0.997678	1	0	0	0.167832	0.000390138	UBB
cellular macromolecule biosynthetic process (GO:0034645)	2/368	0.997685	1	0	0	0.245363	0.00056877	NKX2-6;RPL10L
MAPK cascade (GO:0000165)	1/279	0.998149	1	0	0	0.161816	0.00029975	UBB
cellular protein metabolic process (GO:0044267)	3/485	0.998735	1	0	0	0.279258	0.000353479	UBB;SPPL2C;RPL10L
negative regulation of programmed cell death (GO:0043069)	2/409	0.998998	1	0	0	0.220766	0.000221243	NKX2-6;UBB
vesicle-mediated transport (GO:0016192)	2/411	0.999039	1	0	0	0.219692	0.000211298	SPZ1;EQTN
negative regulation of transcription, DNA-templated (GO:0045892)	7/814	0.999217	1	0	0	0.38824	0.000304173	MESP1;TSC22D4;UBB;MAEL;TNP1;MBD3L1;TCFL5
protein transport (GO:0015031)	1/327	0.999377	1	0	0	0.138063	8.60521e-05	TBC1D21
cellular protein localization (GO:0034613)	1/328	0.999391	1	0	0	0.137642	8.38669e-05	TBC1D21
regulation of nucleic acid-templated transcription (GO:1903506)	4/608	0.999417	1	0	0	0.297018	0.00017315	IZUMO2;HILS1;HMGB4;TCFL5
negative regulation of cellular process (GO:0048523)	3/535	0.999516	1	0	0	0.253159	0.000122624	PIWIL1;GML;TDRD9
negative regulation of gene expression (GO:0010629)	4/619	0.999523	1	0	0	0.29174	0.000139054	MESP1;TSC22D4;MAEL;TNP1
regulation of cellular macromolecule biosynthetic process (GO:2000112)	4/632	0.999625	1	0	0	0.285739	0.00010727	IZUMO2;HILS1;HMGB4;TCFL5
cellular response to cytokine stimulus (GO:0071345)	2/457	0.999628	1	0	0	0.197579	7.35333e-05	UBB;PTPN20
negative regulation of cell proliferation (GO:0008285)	1/364	0.99973	1	0	0	0.124029	3.34739e-05	GML
negative regulation of transcription from RNA polymerase II promoter (GO:0000122)	3/566	0.999734	1	0	0	0.239294	6.35478e-05	UBB;MBD3L1;TCFL5
regulation of cell proliferation (GO:0042127)	5/741	0.999779	1	0	0	0.304634	6.731e-05	NKX2-6;FTMT;GML;SPDYA;TCFL5
transcription from RNA polymerase II promoter (GO:0006366)	2/486	0.999796	1	0	0	0.185789	3.79504e-05	FAM170A;TCFL5
negative regulation of apoptotic process (GO:0043066)	2/486	0.999796	1	0	0	0.185789	3.79504e-05	NKX2-6;UBB
positive regulation of nucleic acid-templated transcription (GO:1903508)	2/503	0.999856	1	0	0	0.17951	2.58216e-05	MESP1;FAM170A
transmembrane receptor protein tyrosine kinase signaling pathway (GO:0007169)	1/397	0.999871	1	0	0	0.11372	1.46392e-05	UBB
positive regulation of protein phosphorylation (GO:0001934)	1/413	0.99991	1	0	0	0.109314	9.87095e-06	SPDYA
nervous system development (GO:0007399)	1/456	0.999964	1	0	0	0.099006	3.54973e-06	MESP1
positive regulation of intracellular signal transduction (GO:1902533)	1/480	0.999978	1	0	0	0.0940557	2.08261e-06	UBB
cellular protein modification process (GO:0006464)	6/1002	0.999988	1	0	0	0.27034	3.29525e-06	TSSK6;TSSK3;LELP1;FBXL13;ASB17;TSSK2
positive regulation of transcription from RNA polymerase II promoter (GO:0045944)	4/849	0.99999	1	0	0	0.212705	2.077e-06	MESP1;SPAG8;UBB;ANKAR
regulation of apoptotic process (GO:0042981)	3/816	0.999994	1	0	0	0.165981	9.40513e-07	PXT1;NKX2-6;UBB
regulation of gene expression (GO:0010468)	5/1038	0.999995	1	0	0	0.21747	1.12111e-06	NLRP14;IZUMO2;HILS1;HMGB4;TCFL5
regulation of transcription, DNA-templated (GO:0006355)	10/1599	0.999995	1	0	0	0.282344	1.41379e-06	MESP1;TSC22D4;IZUMO2;HILS1;CCNA1;MAEL;FAM170A;TNP1;HMGB4;TCFL5
regulation of transcription from RNA polymerase II promoter (GO:0006357)	6/1479	0.999995	1	0	0	0.183151	8.89371e-07	MESP1;SPAG8;UBB;ANKAR;MBD3L1;TCFL5
positive regulation of transcription, DNA-templated (GO:0045893)	5/1121	0.999995	1	0	0	0.201368	9.31704e-07	MESP1;SPAG8;UBB;ANKAR;FAM170A
positive regulation of gene expression (GO:0010628)	2/772	0.999996	1	0	0	0.11696	5.15044e-07	MESP1;FAM170A
cytokine-mediated signaling pathway (GO:0019221)	1/634	0.999996	1	0	0	0.0712093	3.04075e-07	UBB

## Sheet: S3.Ap1.454_fruitfly_orthologs
Fruit fly ortholog ID	Fruit fly gene symbols	Filter applied to select gene (1. phenotype, 2. testis expression relative to other tissues, 3. absolute level of expression in the testis)	Number of orthologs in mice	Mice gene Ensembl ID	Relative expression in testis according to Flybase "FlyAtlas Anatomy Microarray" (testis-specific, testis-predominant, ubiquitous, no expression in testis, no data)	Absolute level of testicular expression according to Flybase (extremely high, very high, moderetely high, high, moderate, low, very low expression)	Phenotype after mutation according to Flybase (abnormal male reproduction, fertile, no data on male reproduction)	Nasonia vitripennis orthologs	Bombus impatiens orthologs	Bombus terrestris orthologs	Apis mellifera orthologs	Atta cephalotes orthologs	Solenopsis invicta orthologs	Summary orthologs in hymenoptera
FBgn0011294	a5		2	ENSMUSG00000022085 / ENSMUSG00000047104	no expression in testis		no data on male reproduction	NV10974	no ortholog Biomart	no ortholog Biomart	GB50000	LOC105621314	LOC105196387
FBgn0016122	Acer		1	ENSMUSG00000101605	ubiquitous		fertile	NV12891	BIMP13117	LOC100648126	GB41332	LOC105625639	LOC105205851	(co-)orthologs in the 6 hymenopterans
FBgn0263120	Acsl		1	ENSMUSG00000024209	ubiquitous		no data on male reproduction	NV15124	BIMP12345	LOC100648828	GB42732	LOC105618276	LOC105196248	(co-)orthologs in the 6 hymenopterans
FBgn0000044	Act57B		2	ENSMUSG00000051276 / ENSMUSG00000092519	ubiquitous		no data on male reproduction	no ortholog Biomart	no ortholog Biomart	no ortholog Biomart	no ortholog Biomart	LOC105625806	no ortholog Biomart
FBgn0000045	Act79B		5	ENSMUSG00000037737 / ENSMUSG00000051276/ ENSMUSG00000070979/ ENSMUSG00000070980/ ENSMUSG00000092519	ubiquitous		fertile	no ortholog Biomart	no ortholog Biomart	no ortholog Biomart	GB41311	no ortholog Biomart	no ortholog Biomart
FBgn0000046	Act87E		2	ENSMUSG00000051276 / ENSMUSG00000092519	ubiquitous		no data on male reproduction	no ortholog Biomart	no ortholog Biomart	no ortholog Biomart	no ortholog Biomart	LOC105625806	no ortholog Biomart
FBgn0000047	Act88F		2	ENSMUSG00000051276 / ENSMUSG00000092519	ubiquitous		no data on male reproduction	NV18317	BIMP13079/BIMP13080	LOC100648427	GB41310	no ortholog Biomart	LOC105205817/LOC105205812
FBgn0026086	Adar		1	ENSMUSG00000027719	ubiquitous		no data on male reproduction	no ortholog Biomart	BIMP16307	LOC100651176	GB50090	LOC105617368	LOC105205977/LOC105195577
FBgn0028658	Adat1		1	ENSMUSG00000027719	ubiquitous		no data on male reproduction	NV18763	no ortholog Biomart	no ortholog Biomart	GB49659	no ortholog Biomart	LOC105194728
FBgn0000064	Ald		1	ENSMUSG00000063129	ubiquitous		fertile	NV16284	BIMP18797	LOC100646763	GB40735	LOC105620392	LOC105198376	(co-)orthologs in the 6 hymenopterans
FBgn0003884	alphaTub84B	1	2	ENSMUSG00000067338 / ENSMUSG00000067702	ubiquitous		abnormal male reproduction	NV13665 / NV13570	BIMP24698/BIMP19158	LOC100645489/LOC100643379	GB52107/GB46039	LOC105620599/LOC105617961	LOC105200362/LOC105204606	(co-)orthologs in the 6 hymenopterans
FBgn0003885	alphaTub84D		2	ENSMUSG00000067338 / ENSMUSG00000067702	no expression in testis		no data on male reproduction	NV13665 / NV13570	BIMP24698/BIMP19158	LOC100645489/LOC100643379	GB52107/GB46039	LOC105620599/LOC105617961	LOC105200362/LOC105204606	(co-)orthologs in the 6 hymenopterans
FBgn0012037	Ance	1	1	ENSMUSG00000101605	ubiquitous		abnormal male reproduction	NV12891	BIMP13117	LOC100648126	GB41332	LOC105625639	LOC105205851	(co-)orthologs in the 6 hymenopterans
FBgn0033366	Ance-4		1	ENSMUSG00000101605	ubiquitous		no data on male reproduction	NV12891	BIMP13117	LOC100648126	GB41332	LOC105625639	LOC105205851	(co-)orthologs in the 6 hymenopterans
FBgn0035076	Ance-5		1	ENSMUSG00000101605	ubiquitous		no data on male reproduction	NV12891	BIMP13117	LOC100648126	GB41332	LOC105625639	LOC105205851	(co-)orthologs in the 6 hymenopterans
FBgn0025111	Ant2	2, 3	1	ENSMUSG00000069041	testis predominant expression	very high expression	fertile	NV16915	BIMP23135	LOC100646828	GB48178	LOC105618646	LOC105196958	(co-)orthologs in the 6 hymenopterans
FBgn0000117	arm		1	ENSMUSG00000039342	ubiquitous		fertile	NV16988	BIMP23566	LOC100643381	GB54774	LOC105618535	LOC105196971	(co-)orthologs in the 6 hymenopterans
FBgn0036826	arx		1	ENSMUSG00000070708	ubiquitous		fertile	no ortholog Biomart	no ortholog Biomart	no ortholog Biomart	no ortholog Biomart	no ortholog Biomart	no ortholog Biomart	no ortholog in any hymenopterans
FBgn0037989	ATP8B		1	ENSMUSG00000003341	ubiquitous		no data on male reproduction	no ortholog Biomart	BIMP22729	LOC100647024	GB52189	LOC105620402	LOC105200800
FBgn0000146	aub	1, 2	1	ENSMUSG00000029423	testis predominant expression	low expression	abnormal male reproduction	NV16500 / NV10813 / NV12150	BIMP11114	LOC100646008	GB54204	LOC105624611/LOC105618328	LOC105195576/LOC105194044	(co-)orthologs in the 6 hymenopterans
FBgn0025716	Bap55		5	ENSMUSG00000037737 / ENSMUSG00000051276/ ENSMUSG00000070979/ ENSMUSG00000070980/ ENSMUSG00000092519	ubiquitous		no data on male reproduction	NV12844 / NV11066	BIMP19716	LOC100646436	GB41598	LOC105621729	LOC105205204	(co-)orthologs in the 6 hymenopterans
FBgn0040238	Best1		1	ENSMUSG00000037418	ubiquitous		fertile	NV16661	BIMP20488	LOC100643636	GB43649/GB55575	LOC105626393	LOC105195121	(co-)orthologs in the 6 hymenopterans
FBgn0036492	Best3	2	1	ENSMUSG00000037418	testis specific expression	moderate expression	fertile	NV16661	BIMP20488	LOC100643636	GB43649/GB55575	LOC105626393	LOC105195121	(co-)orthologs in the 6 hymenopterans
FBgn0036491	Best4	2	1	ENSMUSG00000037418	testis specific expression	moderate expression	fertile	NV16661	BIMP20488	LOC100643636	GB43649/GB55575	LOC105626393	LOC105195121	(co-)orthologs in the 6 hymenopterans
FBgn0027348	bgm		1	ENSMUSG00000024209	ubiquitous		fertile	NV14968	BIMP22149	LOC100649912	GB51580	LOC105618718/LOC105618717/LOC105618868	LOC105207496/LOC105200064	(co-)orthologs in the 6 hymenopterans
FBgn0035608	blanks	1, 2, 3	1	ENSMUSG00000027719	testis predominant expression	high expression	abnormal male reproduction	NV15099 / NV18413	BIMP16855	LOC100648347	GB52211	LOC105625375	LOC105199011	(co-)orthologs in the 6 hymenopterans
FBgn0011206	bol	1, 2, 3	2	ENSMUSG00000010592 / ENSMUSG00000025977	testis predominant expression	very high expression	abnormal male reproduction	NV13063	BIMP11153	LOC100642467	GB54094	LOC105627639	LOC105194189	(co-)orthologs in the 6 hymenopterans
FBgn0259176	bun		1	ENSMUSG00000029723	ubiquitous		fertile	no ortholog Biomart	no ortholog Biomart	no ortholog Biomart	no ortholog Biomart	no ortholog Biomart	no ortholog Biomart	no ortholog in any hymenopterans
FBgn0001991	Ca-alpha1D		1	ENSMUSG00000038498	ubiquitous		no data on male reproduction	no ortholog Biomart	BIMP20222	LOC100649439	GB55481	LOC105617695/LOC105617706	LOC105195131
FBgn0264386	Ca-alpha1T		1	ENSMUSG00000038498	no expression in testis		no data on male reproduction	NV13530	BIMP18415/BIMP18413/BIMP18414	LOC100651843	GB55059	LOC105623976	LOC105193918	(co-)orthologs in the 6 hymenopterans
FBgn0263111	cac		1	ENSMUSG00000038498	no expression in testis		no data on male reproduction	no ortholog Biomart	no ortholog Biomart	no ortholog Biomart	GB51898	no ortholog Biomart	no ortholog Biomart
FBgn0027329	CCT6		1	ENSMUSG00000020698	ubiquitous		fertile	NV16710	BIMP23761	LOC100652196	GB46263	LOC105623161	LOC105202463	(co-)orthologs in the 6 hymenopterans
FBgn0026141	Cdlc2	2, 3	1	ENSMUSG00000064063	testis predominant expression	extremely high expression	no data on male reproduction	no ortholog biomart	BIMP14312	LOC100647526	GB43903	LOC105616983	LOC105208089
FBgn0037517	CG10086		1	ENSMUSG00000073380	ubiquitous		no data on male reproduction	no ortholog Biomart	no ortholog Biomart	no ortholog Biomart	no ortholog Biomart	no ortholog Biomart	no ortholog Biomart	no ortholog in any hymenopterans
FBgn0037432	CG10298	2, 3	2	ENSMUSG00000022085 / ENSMUSG00000047104	testis specific expression	high expression	fertile	no ortholog biomart	no ortholog Biomart	no ortholog Biomart	GB50000	LOC105621314	LOC105196387
FBgn0034729	CG10344	2, 3	1	ENSMUSG00000054117	testis predominant expression	moderately high expression	no data on male reproduction	NV10853	no ortholog Biomart	LOC100646630	GB47212	no ortholog biomart	LOC105196604
FBgn0035647	CG10486	2	2	ENSMUSG00000019834 / ENSMUSG00000070280	testis specific expression	low expression	fertile	no ortholog Biomart	no ortholog Biomart	no ortholog Biomart	no ortholog Biomart	no ortholog Biomart	no ortholog Biomart	no ortholog in any hymenopterans
FBgn0037051	CG10565	2, 3	2	ENSMUSG00000027606 / ENSMUSG00000053856	testis predominant expression	very high expression	no data on male reproduction	no ortholog Biomart	no ortholog Biomart	no ortholog Biomart	no ortholog Biomart	no ortholog Biomart	no ortholog Biomart	no ortholog in any hymenopterans
FBgn0036287	CG10663		1	ENSMUSG00000034623	ubiquitous		fertile	NV14959	BIMP12043	LOC100642698	GB56027	LOC105621004	LOC105196673	(co-)orthologs in the 6 hymenopterans
FBgn0037038	CG11037	2	1	ENSMUSG00000034623	testis predominant expression	moderate expression	no data on male reproduction	no ortholog Biomart	no ortholog Biomart	no ortholog Biomart	no ortholog Biomart	no ortholog Biomart	no ortholog Biomart	no ortholog in any hymenopterans
FBgn0037465	CG1105		1	ENSMUSG00000073380	ubiquitous		fertile	NV16154	BIMP22620	LOC100643805	GB40785	LOC105624566	LOC105202907	(co-)orthologs in the 6 hymenopterans
FBgn0034539	CG11159		3	ENSMUSG00000020945 / ENSMUSG00000024233/ ENSMUSG00000053184	no expression in testis		fertile	NV10739	BIMP17542	LOC100642297	GB40163	LOC105626854	LOC105199375	(co-)orthologs in the 6 hymenopterans
FBgn0038732	CG11391		1	ENSMUSG00000024209	no expression in testis		fertile	no ortholog Biomart	BIMP14024	no ortholog Biomart	no ortholog Biomart	no ortholog Biomart	LOC105196144/LOC105195940/LOC105196142/LOC105196063
FBgn0038733	CG11407		1	ENSMUSG00000024209	no expression in testis		no data on male reproduction	no ortholog Biomart	BIMP14024	no ortholog Biomart	no ortholog Biomart	no ortholog Biomart	LOC105196144/LOC105195940/LOC105196142/LOC105196063
FBgn0038734	CG11453		1	ENSMUSG00000024209	no expression in testis		no data on male reproduction	no ortholog Biomart	BIMP14024	no ortholog Biomart	no ortholog Biomart	no ortholog Biomart	LOC105196144/LOC105195940/LOC105196142/LOC105196063
FBgn0038731	CG11659		1	ENSMUSG00000024209	no expression in testis		no data on male reproduction	no ortholog Biomart	BIMP14024	no ortholog Biomart	no ortholog Biomart	no ortholog Biomart	LOC105196144/LOC105195940/LOC105196142/LOC105196063
FBgn0029856	CG11700		1	ENSMUSG00000019505	ubiquitous		no data on male reproduction	no ortholog Biomart	BIMP25239	LOC100648000	GB53967/GB53968	LOC105617832/LOC105625731	no ortholog Biomart
FBgn0031249	CG11911		1	ENSMUSG00000034623	ubiquitous		no data on male reproduction	no ortholog Biomart	no ortholog Biomart	no ortholog Biomart	no ortholog Biomart	no ortholog Biomart	no ortholog Biomart	no ortholog in any hymenopterans
FBgn0039557	CG12259		1	ENSMUSG00000038246	ubiquitous		fertile	NV17397	BIMP18902	LOC100643525	GB48682	LOC105620271	LOC105203687	(co-)orthologs in the 6 hymenopterans
FBgn0033774	CG12374		1	ENSMUSG00000029788	ubiquitous		no data on male reproduction	no ortholog Biomart	no ortholog Biomart	no ortholog Biomart	no ortholog Biomart	no ortholog Biomart	no ortholog Biomart	no ortholog in any hymenopterans
FBgn0028857	CG12448	2, 3	1	ENSMUSG00000026611	testis predominant expression	high expression	no data on male reproduction	no ortholog Biomart	no ortholog Biomart	no ortholog Biomart	no ortholog Biomart	no ortholog Biomart	no ortholog Biomart	no ortholog in any hymenopterans
FBgn0035571	CG12493		1	ENSMUSG00000027719	ubiquitous		fertile	NV15099 / NV18413	BIMP16855	LOC100648347	GB52211	LOC105625375	LOC105199011	(co-)orthologs in the 6 hymenopterans
FBgn0038448	CG12783	2	2	ENSMUSG00000019834 / ENSMUSG00000070280	testis predominant expression	moderate expression	no data on male reproduction	no ortholog Biomart	no ortholog Biomart	no ortholog Biomart	no ortholog Biomart	no ortholog Biomart	no ortholog Biomart	no ortholog in any hymenopterans
FBgn0033521	CG12896	2	1	ENSMUSG00000050114	testis predominant expression	moderate expression	no data on male reproduction	NV14100	BIMP13281	LOC100644139	GB41413	LOC105625675	LOC105194114	(co-)orthologs in the 6 hymenopterans
FBgn0036670	CG13029	2	1	ENSMUSG00000054117	testis specific expression	moderate expression	no data on male reproduction	NV10853	no ortholog Biomart	LOC100646630	GB47212	no ortholog Biomart	LOC105196604
FBgn0035643	CG13287		1	ENSMUSG00000035456	no expression in testis		no data on male reproduction	NV17890	BIMP12006	LOC100649145	GB51047	LOC105619892	LOC105201748	(co-)orthologs in the 6 hymenopterans
FBgn0034532	CG13436	2, 3	1	ENSMUSG00000028294	testis specific expression	high expression	fertile	NV17778	BIMP15004	LOC100643783	GB50045	LOC105625640	LOC105206630	orthologs in the 6 hymenopterans
FBgn0036442	CG13473	2, 3	1	ENSMUSG00000038709	testis predominant expression	high expression	no data on male reproduction	NV13156	BIMP22698	LOC100643526	GB48574	LOC105625036	LOC105205120	(co-)orthologs in the 6 hymenopterans
FBgn0034774	CG13526	2, 3	2	ENSMUSG00000020690 / ENSMUSG00000020940	testis predominant expression	moderately high expression	no data on male reproduction	no ortholog Biomart	no ortholog Biomart	no ortholog Biomart	no ortholog Biomart	no ortholog Biomart	no ortholog Biomart	no ortholog in any hymenopterans
FBgn0034826	CG13544	2, 3	1	ENSMUSG00000026611	testis predominant expression	high expression	no data on male reproduction	no ortholog Biomart	no ortholog Biomart	no ortholog Biomart	no ortholog Biomart	no ortholog Biomart	no ortholog Biomart	no ortholog in any hymenopterans
FBgn0031935	CG13793		1	ENSMUSG00000070568	no expression in testis		fertile	no ortholog Biomart	no ortholog Biomart	no ortholog Biomart	no ortholog Biomart	no ortholog Biomart	no ortholog Biomart	no ortholog in any hymenopterans
FBgn0031936	CG13794		1	ENSMUSG00000070568	no expression in testis		no data on male reproduction	no ortholog Biomart	no ortholog Biomart	no ortholog Biomart	no ortholog Biomart	no ortholog Biomart	no ortholog Biomart	no ortholog in any hymenopterans
FBgn0031937	CG13795		1	ENSMUSG00000070568	no expression in testis		no data on male reproduction	no ortholog Biomart	no ortholog Biomart	no ortholog Biomart	no ortholog Biomart	no ortholog Biomart	no ortholog Biomart	no ortholog in any hymenopterans
FBgn0031939	CG13796		1	ENSMUSG00000070568	no expression in testis		no data on male reproduction	no ortholog Biomart	no ortholog Biomart	no ortholog Biomart	no ortholog Biomart	no ortholog Biomart	no ortholog Biomart	no ortholog in any hymenopterans
FBgn0038960	CG13855	2, 3	1	ENSMUSG00000046192	testis specific expression	moderately high expression	fertile	NV22496 / NV22495	BIMP22773/BIMP22774	LOC100643353/LOC100648893	GB55335/GB55334	LOC105627390/LOC105627389	LOC105194319	orthologs in the 6 hymenopterans
FBgn0033474	CG1407		1	ENSMUSG00000054117	ubiquitous		fertile	no ortholog Biomart	no ortholog Biomart	no ortholog Biomart	no ortholog Biomart	no ortholog Biomart	no ortholog Biomart	no ortholog in any hymenopterans
FBgn0031037	CG14207		1	ENSMUSG00000017832	ubiquitous		no data on male reproduction	NV12521	BIMP19987	LOC100644627	GB53550	LOC105625098	LOC105199144	(co-)orthologs in the 6 hymenopterans
FBgn0031042	CG14221		1	ENSMUSG00000038709	no expression in testis		no data on male reproduction	no ortholog Biomart	BIMP24621	no ortholog Biomart	no ortholog Biomart	no ortholog Biomart	no ortholog Biomart	no ortholog in any hymenopterans
FBgn0038186	CG14362	2, 3	2	ENSMUSG00000028310 / ENSMUSG00000055826	testis predominant expression	high expression	no data on male reproduction	no ortholog Biomart	no ortholog Biomart	no ortholog Biomart	no ortholog Biomart	no ortholog Biomart	no ortholog Biomart	no ortholog in any hymenopterans
FBgn0039612	CG14523		1	ENSMUSG00000058183	no expression in testis		no data on male reproduction	no ortholog Biomart	no ortholog Biomart	no ortholog Biomart	no ortholog Biomart	no ortholog Biomart	no ortholog Biomart	no ortholog in any hymenopterans
FBgn0027578	CG14526		1	ENSMUSG00000058183	ubiquitous		no data on male reproduction	no ortholog Biomart	no ortholog Biomart	no ortholog Biomart	no ortholog Biomart	no ortholog Biomart	no ortholog Biomart	no ortholog in any hymenopterans
FBgn0039613	CG14527		1	ENSMUSG00000058183	no expression in testis		no data on male reproduction	no ortholog Biomart	no ortholog Biomart	no ortholog Biomart	no ortholog Biomart	no ortholog Biomart	no ortholog Biomart	no ortholog in any hymenopterans
FBgn0039611	CG14528		1	ENSMUSG00000058183	no expression in testis		no data on male reproduction	no ortholog Biomart	no ortholog Biomart	no ortholog Biomart	no ortholog Biomart	no ortholog Biomart	no ortholog Biomart	no ortholog in any hymenopterans
FBgn0037826	CG14689	2, 3	1	ENSMUSG00000052221	testis predominant expression	very high expression	no data on male reproduction	no ortholog Biomart	no ortholog Biomart	no ortholog Biomart	no ortholog Biomart	no ortholog Biomart	no ortholog Biomart	no ortholog in any hymenopterans
FBgn0037829	CG14691	2	2	ENSMUSG00000019834 / ENSMUSG00000070280	testis specific expression	moderate expression	no data on male reproduction	NV20295 / NV11379 / NV14322	BIMP23730/BIMP11677	LOC100643960/LOC100646625	GB49708/GB43035	LOC105618126/LOC105619749	LOC105195955/LOC105197215	(co-)orthologs in the 6 hymenopterans
FBgn0037853	CG14696		1	ENSMUSG00000073380	ubiquitous		no data on male reproduction	no ortholog Biomart	no ortholog Biomart	no ortholog Biomart	no ortholog Biomart	no ortholog Biomart	no ortholog Biomart	no ortholog in any hymenopterans
FBgn0035718	CG14820		1	ENSMUSG00000029788	ubiquitous		no data on male reproduction	no ortholog Biomart	no ortholog Biomart	no ortholog Biomart	no ortholog Biomart	no ortholog Biomart	no ortholog Biomart	no ortholog in any hymenopterans
FBgn0038246	CG14853		1	ENSMUSG00000075302	no expression in testis		no data on male reproduction	no ortholog Biomart	no ortholog Biomart	no ortholog Biomart	no ortholog Biomart	no ortholog Biomart	no ortholog Biomart	no ortholog in any hymenopterans
FBgn0038260	CG14855		2	ENSMUSG00000019834 / ENSMUSG00000070280	no expression in testis		no data on male reproduction	no ortholog Biomart	no ortholog Biomart	no ortholog Biomart	no ortholog Biomart	no ortholog Biomart	no ortholog Biomart	no ortholog in any hymenopterans
FBgn0038261	CG14856		2	ENSMUSG00000019834 / ENSMUSG00000070280	no expression in testis		no data on male reproduction	no ortholog Biomart	no ortholog Biomart	no ortholog Biomart	no ortholog Biomart	no ortholog Biomart	no ortholog Biomart	no ortholog in any hymenopterans
FBgn0038262	CG14857		2	ENSMUSG00000019834 / ENSMUSG00000070280	no expression in testis		no data on male reproduction	no ortholog Biomart	no ortholog Biomart	no ortholog Biomart	no ortholog Biomart	no ortholog Biomart	no ortholog Biomart	no ortholog in any hymenopterans
FBgn0038445	CG14891	2, 3	1	ENSMUSG00000048520	testis specific expression	moderately high expression	no data on male reproduction	NV13547	BIMP10249	LOC100650657	GB54353	LOC105620077	LOC105205491	orthologs in the 6 hymenopterans
FBgn0030918	CG15056	2	1	ENSMUSG00000048520	testis specific expression	low expression	no data on male reproduction	NV23777	BIMP22120/BIMP11986	LOC100646239/LOC100643659	GB49376/GB52640	LOC105617097	LOC105198855	(co-)orthologs in the 6 hymenopterans
FBgn0030331	CG15221		2	ENSMUSG00000019834 / ENSMUSG00000070280	no expression in testis		no data on male reproduction	no ortholog Biomart	no ortholog Biomart	no ortholog Biomart	no ortholog Biomart	no ortholog Biomart	no ortholog Biomart	no ortholog in any hymenopterans
FBgn0028886	CG15279		1	ENSMUSG00000070568	ubiquitous		no data on male reproduction	no ortholog Biomart	no ortholog Biomart	no ortholog Biomart	no ortholog Biomart	no ortholog Biomart	no ortholog Biomart	no ortholog in any hymenopterans
FBgn0029820	CG16721	2, 3	2	ENSMUSG00000058252 / ENSMUSG00000062859	testis predominant expression	very high expression	no data on male reproduction	no ortholog Biomart	no ortholog Biomart	no ortholog Biomart	no ortholog Biomart	no ortholog Biomart	no ortholog Biomart	no ortholog in any hymenopterans
FBgn0038719	CG16727		2	ENSMUSG00000019834 / ENSMUSG00000070280	ubiquitous		no data on male reproduction	no ortholog Biomart	no ortholog Biomart	no ortholog Biomart	no ortholog Biomart	no ortholog Biomart	no ortholog Biomart	no ortholog in any hymenopterans
FBgn0029765	CG16756		3	ENSMUSG00000020945 / ENSMUSG00000024233/ ENSMUSG00000053184	no expression in testis		fertile	NV10739	BIMP17542	LOC100642297	GB40163	LOC105626854	LOC105199375	(co-)orthologs in the 6 hymenopterans
FBgn0034538	CG16799		3	ENSMUSG00000020945 / ENSMUSG00000024233/ ENSMUSG00000053184	ubiquitous		fertile	NV10739	BIMP17542	LOC100642297	GB40163	LOC105626854	LOC105199375	(co-)orthologs in the 6 hymenopterans
FBgn0033443	CG1698		1	ENSMUSG00000070568	ubiquitous		no data on male reproduction	no ortholog Biomart	no ortholog Biomart	no ortholog Biomart	no ortholog Biomart	no ortholog Biomart	no ortholog Biomart	no ortholog in any hymenopterans
FBgn0035795	CG16998		1	ENSMUSG00000034623	no expression in testis		fertile	no ortholog Biomart	no ortholog Biomart	no ortholog Biomart	no ortholog Biomart	LOC105625977	LOC105194551
FBgn0032297	CG17124		1	ENSMUSG00000073730	ubiquitous		no data on male reproduction	NV12080	BIMP17594	LOC100645505	GB54816	no ortholog Biomart	no ortholog Biomart
FBgn0039369	CG17195	2	1	ENSMUSG00000054117	testis specific expression	moderate expression	no data on male reproduction	NV10853	no ortholog Biomart	LOC100646630	GB47212	no ortholog Biomart	LOC105196604
FBgn0039368	CG17196	2	1	ENSMUSG00000054117	testis specific expression	moderate expression	no data on male reproduction	NV10853	no ortholog Biomart	LOC100646630	GB47212	no ortholog Biomart	LOC105196604
FBgn0039367	CG17197	2	1	ENSMUSG00000054117	testis specific expression	moderate expression	no data on male reproduction	NV10853	no ortholog Biomart	LOC100646630	GB47212	no ortholog Biomart	LOC105196604
FBgn0039366	CG17198	2	1	ENSMUSG00000054117	testis specific expression	moderate expression	no data on male reproduction	NV10853	no ortholog Biomart	LOC100646630	GB47212	no ortholog Biomart	LOC105196604
FBgn0034202	CG17287	2	1	ENSMUSG00000054117	testis specific expression	low expression	no data on male reproduction	no ortholog Biomart	no ortholog Biomart	no ortholog Biomart	no ortholog Biomart	no ortholog Biomart	no ortholog Biomart	no ortholog in any hymenopterans
FBgn0040028	CG17450	2, 3	1	ENSMUSG00000042189	testis predominant expression	moderately high expression	no data on male reproduction	NV10992	BIMP10374/BIMP15654	LOC100647876/LOC100651010	GB50129/GB53379	LOC105626323/LOC105623983	LOC105196320/LOC105193110	(co-)orthologs in the 6 hymenopterans
FBgn0040010	CG17493		1	ENSMUSG00000050996	ubiquitous		no data on male reproduction	no ortholog Biomart	no ortholog Biomart	no ortholog Biomart	no ortholog Biomart	LOC105625163	LOC105195510
FBgn0032144	CG17633		1	ENSMUSG00000029788	no expression in testis		fertile	NV18252 / NV18251 / NV14037 / NV18253 / NV11474 / NV10450	BIMP22088/BIMP22087	LOC100643891/LOC100649831	GB46286	LOC105627914/LOC105622892/LOC105622851/LOC105622893/LOC105624211	LOC105196621/LOC105207401/LOC105196617/LOC105196175/LOC105196618	(co-)orthologs in the 6 hymenopterans
FBgn0036348	CG17687	2	1	ENSMUSG00000044948	testis specific expression	low expression	fertile	NV16332 / NV16152	BIMP17128/BIMP14861	LOC110119936/LOC100643932	GB43404/GB50225	LOC105618632	LOC105207783	(co-)orthologs in the 6 hymenopterans
FBgn0038717	CG17751		2	ENSMUSG00000019834 / ENSMUSG00000070280	no expression in testis		no data on male reproduction	no ortholog Biomart	no ortholog Biomart	no ortholog Biomart	no ortholog Biomart	no ortholog Biomart	no ortholog Biomart	no ortholog in any hymenopterans
FBgn0038718	CG17752		2	ENSMUSG00000019834 / ENSMUSG00000070280	ubiquitous		fertile	no ortholog Biomart	no ortholog Biomart	no ortholog Biomart	no ortholog Biomart	no ortholog Biomart	no ortholog Biomart	no ortholog in any hymenopterans
FBgn0039374	CG17770	2, 3	2	ENSMUSG00000020690 / ENSMUSG00000020940	testis predominant expression	very high expression	no data on male reproduction	no ortholog Biomart	no ortholog Biomart	no ortholog Biomart	no ortholog Biomart	no ortholog Biomart	no ortholog Biomart	no ortholog in any hymenopterans
FBgn0037431	CG17917		1	ENSMUSG00000047104	ubiquitous		fertile	NV10976 / NV10952 / NV13130	no ortholog Biomart	no ortholog Biomart	no ortholog Biomart	no ortholog Biomart	no ortholog Biomart
FBgn0037433	CG17919		2	ENSMUSG00000022085 / ENSMUSG00000047104	ubiquitous		fertile	no ortholog Biomart	no ortholog Biomart	no ortholog Biomart	GB50000	LOC105621314	LOC105196387
FBgn0034552	CG17999		1	ENSMUSG00000024209	ubiquitous		no data on male reproduction	no ortholog Biomart	BIMP14024	no ortholog Biomart	no ortholog Biomart	no ortholog Biomart	LOC105196144/LOC105195940/LOC105196142/LOC105196063
FBgn0028856	CG18063	2	1	ENSMUSG00000026611	testis predominant expression	moderate expression	no data on male reproduction	no ortholog Biomart	no ortholog Biomart	no ortholog Biomart	no ortholog Biomart	no ortholog Biomart	no ortholog Biomart	no ortholog in any hymenopterans
FBgn0035780	CG18417		1	ENSMUSG00000029788	no expression in testis		fertile	NV18175 / NV18176	BIMP12756	LOC100649475	GB43739	LOC105618622	LOC105194668	(co-)orthologs in the 6 hymenopterans
FBgn0031929	CG18585		1	ENSMUSG00000029788	ubiquitous		no data on male reproduction	no ortholog Biomart	no ortholog Biomart	no ortholog Biomart	no ortholog Biomart	no ortholog Biomart	no ortholog Biomart	no ortholog in any hymenopterans
FBgn0035642	CG18586		1	ENSMUSG00000024209	no expression in testis		no data on male reproduction	no ortholog Biomart	BIMP14024	no ortholog Biomart	no ortholog Biomart	no ortholog Biomart	LOC105196144/LOC105195940/LOC105196142/LOC105196063
FBgn0042101	CG18744		1	ENSMUSG00000073380	no expression in testis		no data on male reproduction	no ortholog Biomart	no ortholog Biomart	no ortholog Biomart	no ortholog Biomart	no ortholog Biomart	no ortholog Biomart	no ortholog in any hymenopterans
FBgn0042102	CG18745		1	ENSMUSG00000073380	no expression in testis		no data on male reproduction	no ortholog Biomart	no ortholog Biomart	no ortholog Biomart	no ortholog Biomart	no ortholog Biomart	no ortholog Biomart	no ortholog in any hymenopterans
FBgn0042103	CG18746		1	ENSMUSG00000073380	no expression in testis		no data on male reproduction	no ortholog Biomart	no ortholog Biomart	no ortholog Biomart	no ortholog Biomart	no ortholog Biomart	no ortholog Biomart	no ortholog in any hymenopterans
FBgn0042104	CG18747		1	ENSMUSG00000073380	no expression in testis		no data on male reproduction	no ortholog Biomart	no ortholog Biomart	no ortholog Biomart	no ortholog Biomart	no ortholog Biomart	no ortholog Biomart	no ortholog in any hymenopterans
FBgn0042105	CG18748		1	ENSMUSG00000073380	ubiquitous		fertile	no ortholog Biomart	no ortholog Biomart	no ortholog Biomart	no ortholog Biomart	no ortholog Biomart	no ortholog Biomart	no ortholog in any hymenopterans
FBgn0039667	CG2010		1	ENSMUSG00000048520	no expression in testis		no data on male reproduction	NV11517	BIMP13530	LOC100643394	GB47496	LOC105626676	LOC105199926	(co-)orthologs in the 6 hymenopterans
FBgn0039876	CG2126		1	ENSMUSG00000056197	ubiquitous		fertile	NV15745	BIMP13588	LOC100650958	GB48630	LOC105621405	LOC105192939	(co-)orthologs in the 6 hymenopterans
FBgn0035388	CG2162		1	ENSMUSG00000025184	ubiquitous		fertile	no ortholog Biomart	no ortholog Biomart	no ortholog Biomart	no ortholog Biomart	no ortholog Biomart	no ortholog Biomart	no ortholog in any hymenopterans
FBgn0030386	CG2574	2, 3	1	ENSMUSG00000063447	testis predominant expression	very high expression	no data on male reproduction	no ortholog Biomart	no ortholog Biomart	no ortholog Biomart	no ortholog Biomart	no ortholog Biomart	no ortholog Biomart	no ortholog in any hymenopterans
FBgn0037518	CG2641		1	ENSMUSG00000073380	ubiquitous		fertile	no ortholog Biomart	no ortholog Biomart	no ortholog Biomart	no ortholog Biomart	no ortholog Biomart	no ortholog Biomart	no ortholog in any hymenopterans
FBgn0027599	CG2790		1	ENSMUSG00000053856	ubiquitous		no data on male reproduction	no ortholog Biomart	no ortholog Biomart	no ortholog Biomart	no ortholog Biomart	no ortholog Biomart	no ortholog Biomart	no ortholog in any hymenopterans
FBgn0030207	CG2887	2, 3	4	ENSMUSG00000047108 / ENSMUSG00000048206/ ENSMUSG00000081984/ ENSMUSG00000090202	testis predominant expression	moderately high expression	no data on male reproduction	NV11306	BIMP20730	LOC100645002	GB46774	LOC105624532	LOC105199754	(co-)orthologs in the 6 hymenopterans
FBgn0033241	CG2915		1	ENSMUSG00000029788	ubiquitous		no data on male reproduction	no ortholog Biomart	no ortholog Biomart	no ortholog Biomart	no ortholog Biomart	no ortholog Biomart	no ortholog Biomart	no ortholog in any hymenopterans
FBgn0023528	CG2924		1	ENSMUSG00000063447	ubiquitous		no data on male reproduction	NV13515	BIMP20621	LOC100649388	GB41046	LOC105624853	LOC105194266	(co-)orthologs in the 6 hymenopterans
FBgn0037521	CG2993		1	ENSMUSG00000073380	no expression in testis		no data on male reproduction	no ortholog Biomart	no ortholog Biomart	no ortholog Biomart	no ortholog Biomart	no ortholog Biomart	no ortholog Biomart	no ortholog in any hymenopterans
FBgn0265272	CG30060	2, 3	1	ENSMUSG00000047104	testis specific expression	high expression	no data on male reproduction	no ortholog biomart	BIMP14964	LOC100648915	no ortholog biomart	no ortholog biomart	no ortholog Biomart
FBgn0050062	CG30062		3	ENSMUSG00000020945 / ENSMUSG00000024233/ ENSMUSG00000053184	no expression in testis		no data on male reproduction	no ortholog Biomart	no ortholog Biomart	no ortholog Biomart	no ortholog Biomart	no ortholog Biomart	no ortholog Biomart	no ortholog in any hymenopterans
FBgn0037519	CG3014		1	ENSMUSG00000073380	ubiquitous		fertile	no ortholog Biomart	no ortholog Biomart	no ortholog Biomart	no ortholog Biomart	no ortholog Biomart	no ortholog Biomart	no ortholog in any hymenopterans
FBgn0050156	CG30156	2, 3	4	ENSMUSG00000047108/ ENSMUSG00000048206/ ENSMUSG00000081984/ ENSMUSG00000090202	testis predominant expression	very high expression	no data on male reproduction	no ortholog Biomart	no ortholog Biomart	no ortholog Biomart	no ortholog Biomart	no ortholog Biomart	no ortholog Biomart	no ortholog in any hymenopterans
FBgn0050378	CG30378	2, 3	2	ENSMUSG00000020690 / ENSMUSG00000020940	testis predominant expression	very high expression	no data on male reproduction	no ortholog Biomart	no ortholog Biomart	no ortholog Biomart	no ortholog Biomart	no ortholog Biomart	no ortholog Biomart	no ortholog in any hymenopterans
FBgn0050379	CG30379		1	ENSMUSG00000014529	no expression in testis		no data on male reproduction	no ortholog Biomart	no ortholog Biomart	no ortholog Biomart	no ortholog Biomart	no ortholog Biomart	no ortholog Biomart	no ortholog in any hymenopterans
FBgn0050429	CG30429	2, 3	1	ENSMUSG00000029477	testis predominant expression	very high expression	no data on male reproduction	no ortholog biomart	BIMP13149	LOC100643192	no ortholog biomart	LOC105623096	no ortholog Biomart
FBgn0050460	CG30460	2, 3	2	ENSMUSG00000024532 / ENSMUSG00000046886	testis predominant expression	high expression	no data on male reproduction	NV20060	BIMP10485	LOC100642825	GB47041	LOC105619944	LOC105195993	(co-)orthologs in the 6 hymenopterans
FBgn0050463	CG30463		1	ENSMUSG00000028938	ubiquitous		no data on male reproduction	NV13453	BIMP23524	LOC100649855	GB49852	LOC105619410	LOC105198047	(co-)orthologs in the 6 hymenopterans
FBgn0050497	CG30497		1	ENSMUSG00000073007	no expression in testis		no data on male reproduction	fruitfly gene not found in biomart	fruitfly gene not found in biomart	fruitfly gene not found in biomart	fruitfly gene not found in biomart	fruitfly gene not found in biomart	fruitfly gene not found in biomart
FBgn0038195	CG3061		4	ENSMUSG00000047108 / ENSMUSG00000048206/ ENSMUSG00000081984/ ENSMUSG00000090202	ubiquitous		no data on male reproduction	NV15676	BIMP18154	LOC100648038	GB47651	LOC105619893	LOC105207944	(co-)orthologs in the 6 hymenopterans
FBgn0029804	CG3097		1	ENSMUSG00000029788	ubiquitous		fertile	no ortholog Biomart	no ortholog Biomart	no ortholog Biomart	no ortholog Biomart	no ortholog Biomart	no ortholog Biomart	no ortholog in any hymenopterans
FBgn0029807	CG3108		1	ENSMUSG00000029788	ubiquitous		fertile	NV12906	BIMP14817	LOC100644458	GB40085	LOC105618484	LOC105194705	(co-)orthologs in the 6 hymenopterans
FBgn0051103	CG31103		2	ENSMUSG00000019834 / ENSMUSG00000070280	no expression in testis		no data on male reproduction	no ortholog Biomart	no ortholog Biomart	no ortholog Biomart	no ortholog Biomart	no ortholog Biomart	no ortholog Biomart	no ortholog in any hymenopterans
FBgn0051106	CG31106		2	ENSMUSG00000019834 / ENSMUSG00000070280	ubiquitous		no data on male reproduction	no ortholog Biomart	no ortholog Biomart	no ortholog Biomart	no ortholog Biomart	no ortholog Biomart	no ortholog Biomart	no ortholog in any hymenopterans
FBgn0034957	CG3121	2, 3	1	ENSMUSG00000040866	testis specific expression	very high expression	fertile	NV15436	BIMP25182	LOC100644397	GB46677	LOC105618388	LOC105195835	orthologs in the 6 hymenopterans
FBgn0051266	CG31266		1	ENSMUSG00000034623	ubiquitous		no data on male reproduction	no ortholog Biomart	no ortholog Biomart	no ortholog Biomart	no ortholog Biomart	no ortholog Biomart	no ortholog Biomart	no ortholog in any hymenopterans
FBgn0051267	CG31267		1	ENSMUSG00000034623	ubiquitous		no data on male reproduction	no ortholog Biomart	no ortholog Biomart	no ortholog Biomart	no ortholog Biomart	no ortholog Biomart	no ortholog Biomart	no ortholog in any hymenopterans
FBgn0051272	CG31272		2	ENSMUSG00000019834 / ENSMUSG00000070280	ubiquitous		no data on male reproduction	NV20295 / NV11379 / NV14322	BIMP23730/BIMP11677	LOC100643960/LOC100646625	GB49708/GB43035	LOC105618126/LOC105619749	LOC105195955/LOC105197215	(co-)orthologs in the 6 hymenopterans
FBgn0051286	CG31286	2, 3	1	ENSMUSG00000023930	testis predominant expression	moderately high expression	no data on male reproduction	NV17872	BIMP11646/BIMP23954	LOC100643104/LOC100648125	GB49180/GB46987	LOC105627143/LOC105620413	LOC105197582/LOC105201413	(co-)orthologs in the 6 hymenopterans
FBgn0051391	CG31391	2, 3	1	ENSMUSG00000052221	testis predominant expression	high expression	fertile	no ortholog Biomart	no ortholog Biomart	no ortholog Biomart	no ortholog Biomart	no ortholog Biomart	no ortholog Biomart	no ortholog in any hymenopterans
FBgn0051467	CG31467	2	1	ENSMUSG00000052221	testis predominant expression	moderate expression	no data on male reproduction	no ortholog Biomart	no ortholog Biomart	no ortholog Biomart	no ortholog Biomart	no ortholog Biomart	no ortholog Biomart	no ortholog in any hymenopterans
FBgn0051528	CG31528	2, 3	2	ENSMUSG00000051437 / ENSMUSG00000051618	testis predominant expression	very high expression	no data on male reproduction	no ortholog biomart	no ortholog Biomart	no ortholog Biomart	no ortholog biomart	no ortholog biomart	LOC105207807
FBgn0051729	CG31729		1	ENSMUSG00000003341	ubiquitous		no data on male reproduction	NV17459	no ortholog Biomart	no ortholog Biomart	no ortholog Biomart	no ortholog Biomart	no ortholog Biomart
FBgn0051735	CG31735	2, 3	1	ENSMUSG00000026611	testis predominant expression	moderately high expression	no data on male reproduction	no ortholog Biomart	no ortholog Biomart	no ortholog Biomart	no ortholog Biomart	no ortholog Biomart	no ortholog Biomart	no ortholog in any hymenopterans
FBgn0051776	CG31776	2	1	ENSMUSG00000028938	testis predominant expression	moderate expression	no data on male reproduction	no ortholog Biomart	BIMP10142	LOC100646177	GB46740	LOC105620681	LOC105201214
FBgn0051802	CG31802	2, 3	1	ENSMUSG00000050996	testis predominant expression	very high expression	no data on male reproduction	no ortholog biomart	no ortholog Biomart	no ortholog Biomart	no ortholog biomart	LOC105625163	LOC105195510
FBgn0260479	CG31904		1	ENSMUSG00000070568	no expression in testis		no data on male reproduction	no ortholog Biomart	no ortholog Biomart	no ortholog Biomart	no ortholog Biomart	no ortholog Biomart	no ortholog Biomart	no ortholog in any hymenopterans
FBgn0031678	CG31918		1	ENSMUSG00000058183	ubiquitous		no data on male reproduction	NV10495	BIMP17465	LOC100647872	GB53862	no ortholog Biomart	LOC105197798/LOC105196491
FBgn0052269	CG32269		1	ENSMUSG00000034623	no expression in testis		no data on male reproduction	no ortholog Biomart	no ortholog Biomart	no ortholog Biomart	no ortholog Biomart	no ortholog Biomart	no ortholog Biomart	no ortholog in any hymenopterans
FBgn0052270	CG32270		1	ENSMUSG00000034623	no expression in testis		no data on male reproduction	no ortholog Biomart	no ortholog Biomart	no ortholog Biomart	no ortholog Biomart	no ortholog Biomart	no ortholog Biomart	no ortholog in any hymenopterans
FBgn0052271	CG32271		1	ENSMUSG00000034623	no expression in testis		no data on male reproduction	no ortholog Biomart	no ortholog Biomart	no ortholog Biomart	no ortholog Biomart	no ortholog Biomart	no ortholog Biomart	no ortholog in any hymenopterans
FBgn0052313	CG32313	2, 3	1	ENSMUSG00000023930	testis predominant expression	high expression	no data on male reproduction	NV17872	BIMP11646/BIMP23954	LOC100643104/LOC100648125	GB49180/GB46987	LOC105627143/LOC105620413	LOC105197582/LOC105201413	(co-)orthologs in the 6 hymenopterans
FBgn0052379	CG32379		1	ENSMUSG00000029788	no expression in testis		no data on male reproduction	NV18175 / NV18176	BIMP12756	LOC100649475	GB43739	LOC105618622	LOC105194668	(co-)orthologs in the 6 hymenopterans
FBgn0052755	CG32755	2	1	ENSMUSG00000034623	testis predominant expression	moderate expression	no data on male reproduction	NV17056 / NV16301	no ortholog Biomart	no ortholog Biomart	no ortholog Biomart	no ortholog Biomart	no ortholog Biomart
FBgn0025642	CG32812		2	ENSMUSG00000028310 / ENSMUSG00000055826	ubiquitous		fertile	no ortholog Biomart	no ortholog Biomart	no ortholog Biomart	no ortholog Biomart	no ortholog Biomart	no ortholog Biomart	no ortholog in any hymenopterans
FBgn0052819	CG32819		1	ENSMUSG00000042189	no data on expression		no data on male reproduction	NV10992	BIMP10374/BIMP15654	LOC100647876/LOC100651010	GB50129/GB53379	LOC105626323/LOC105623983	LOC105196320/LOC105193110	(co-)orthologs in the 6 hymenopterans
FBgn0052820	CG32820		1	ENSMUSG00000042189	no expression in testis		no data on male reproduction	NV10992	BIMP10374/BIMP15654	LOC100647876/LOC100651010	GB50129/GB53379	LOC105626323/LOC105623983	LOC105196320/LOC105193110	(co-)orthologs in the 6 hymenopterans
FBgn0053159	CG33159		1	ENSMUSG00000034623	no expression in testis		no data on male reproduction	no ortholog Biomart	no ortholog Biomart	no ortholog Biomart	no ortholog Biomart	no ortholog Biomart	no ortholog Biomart	no ortholog in any hymenopterans
FBgn0053160	CG33160		1	ENSMUSG00000034623	no expression in testis		no data on male reproduction	no ortholog Biomart	no ortholog Biomart	no ortholog Biomart	no ortholog Biomart	no ortholog Biomart	no ortholog Biomart	no ortholog in any hymenopterans
FBgn0053233	CG33233	2	2	ENSMUSG00000019834 / ENSMUSG00000070280	testis specific expression	moderate expression	no data on male reproduction	no ortholog Biomart	no ortholog Biomart	no ortholog Biomart	no ortholog Biomart	no ortholog Biomart	no ortholog Biomart	no ortholog in any hymenopterans
FBgn0053234	CG33234	2, 3	2	ENSMUSG00000019834 / ENSMUSG00000070280	testis specific expression	moderately high expression	no data on male reproduction	no ortholog Biomart	no ortholog Biomart	no ortholog Biomart	no ortholog Biomart	no ortholog Biomart	no ortholog Biomart	no ortholog in any hymenopterans
FBgn0053296	CG33296		1	ENSMUSG00000070568	no expression in testis		no data on male reproduction	no ortholog Biomart	no ortholog Biomart	no ortholog Biomart	no ortholog Biomart	no ortholog Biomart	no ortholog Biomart	no ortholog in any hymenopterans
FBgn0032120	CG33298		1	ENSMUSG00000003341	ubiquitous		no data on male reproduction	NV16662	no ortholog Biomart	no ortholog Biomart	no ortholog Biomart	no ortholog Biomart	no ortholog Biomart
FBgn0053673	CG33673	2	1	ENSMUSG00000014529	testis specific expression	very low expression	no data on male reproduction	NV22813	BIMP23815	LOC100648902	GB41120	LOC105621734	LOC105202392	(co-)orthologs in the 6 hymenopterans
FBgn0034999	CG3394		1	ENSMUSG00000024209	ubiquitous		no data on male reproduction	NV14861	BIMP21333	LOC100642200	GB44020	LOC105621577	LOC105192782	(co-)orthologs in the 6 hymenopterans
FBgn0054002	CG34002		1	ENSMUSG00000023930	ubiquitous		no data on male reproduction	no ortholog Biomart	no ortholog Biomart	no ortholog Biomart	no ortholog Biomart	no ortholog Biomart	no ortholog Biomart	no ortholog in any hymenopterans
FBgn0083943	CG34107	2, 3	1	ENSMUSG00000026831	testis predominant expression	very high expression	no data on male reproduction	no ortholog Biomart	no ortholog Biomart	no ortholog Biomart	no ortholog Biomart	no ortholog Biomart	no ortholog Biomart	no ortholog in any hymenopterans
FBgn0035070	CG3650		1	ENSMUSG00000034623	no expression in testis		no data on male reproduction	no ortholog Biomart	no ortholog Biomart	no ortholog Biomart	no ortholog Biomart	no ortholog Biomart	no ortholog Biomart	no ortholog in any hymenopterans
FBgn0040350	CG3690		2	ENSMUSG00000019834 / ENSMUSG00000070280	ubiquitous		no data on male reproduction	NV20295 / NV11379 / NV14322	BIMP23730/BIMP11677	LOC100643960/LOC100646625	GB49708/GB43035	LOC105618126/LOC105619749	LOC105195955/LOC105197215	(co-)orthologs in the 6 hymenopterans
FBgn0033778	CG3790		2	ENSMUSG00000019834 / ENSMUSG00000070280	no expression in testis		fertile	NV23725	BIMP21358	LOC100651917	GB44073	LOC105625970	LOC105200021	(co-)orthologs in the 6 hymenopterans
FBgn0025378	CG3795	2, 3	1	ENSMUSG00000034623	testis specific expression	high expression	fertile	no ortholog Biomart	no ortholog Biomart	no ortholog Biomart	no ortholog Biomart	no ortholog Biomart	no ortholog Biomart	no ortholog in any hymenopterans
FBgn0032143	CG4017		1	ENSMUSG00000029788	ubiquitous		fertile	NV18252 / NV18251 / NV14037 / NV18253 / NV11474 / NV10450	BIMP22088/BIMP22087	LOC100643891/LOC100649831	GB46286	LOC105627914/LOC105622892/LOC105622851/LOC105622893/LOC105624211	LOC105196621/LOC105207401/LOC105196617/LOC105196175/LOC105196618	(co-)orthologs in the 6 hymenopterans
FBgn0058178	CG40178		2	ENSMUSG00000027606 / ENSMUSG00000053856	ubiquitous		no data on male reproduction	NV15555	BIMP22511	LOC100647075	GB47667	LOC105626254	LOC105195195	(co-)orthologs in the 6 hymenopterans
FBgn0037838	CG4089		1	ENSMUSG00000022388	ubiquitous		fertile	NV11297	BIMP25194	LOC100648938	GB42015	LOC105623360	LOC105203630	(co-)orthologs in the 6 hymenopterans
FBgn0259149	CG42264		1	ENSMUSG00000029788	no expression in testis		no data on male reproduction	no ortholog Biomart	no ortholog Biomart	no ortholog Biomart	no ortholog Biomart	no ortholog Biomart	no ortholog Biomart	no ortholog in any hymenopterans
FBgn0259164	CG42269		2	ENSMUSG00000019834 / ENSMUSG00000070280	no expression in testis		no data on male reproduction	NV15075	BIMP12520	LOC100651796	GB45918/GB45919/GB46353	LOC105626179	LOC105202332	(co-)orthologs in the 6 hymenopterans
FBgn0259221	CG42321		1	ENSMUSG00000003341	ubiquitous		no data on male reproduction	no ortholog Biomart	BIMP19603	LOC100651947	GB55658	LOC105626520	LOC105195215
FBgn0259737	CG42391	2	1	ENSMUSG00000020481	testis specific expression	low expression	no data on male reproduction	NV22257	no ortholog Biomart	no ortholog Biomart	no ortholog Biomart	no ortholog Biomart	no ortholog Biomart
FBgn0259991	CG42488		1	ENSMUSG00000026940	ubiquitous		no data on male reproduction	no ortholog Biomart	no ortholog Biomart	no ortholog Biomart	no ortholog Biomart	no ortholog Biomart	no ortholog Biomart	no ortholog in any hymenopterans
FBgn0261561	CG42675	2, 3	2	ENSMUSG00000024532 / ENSMUSG00000046886	testis predominant expression	very high expression	fertile	no ortholog Biomart	no ortholog Biomart	no ortholog Biomart	no ortholog Biomart	no ortholog Biomart	no ortholog Biomart	no ortholog in any hymenopterans
FBgn0031409	CG4271	2	1	ENSMUSG00000034623	testis specific expression	low expression	no data on male reproduction	NV22830 / NV14057 / NV14021 / NV14053	no ortholog Biomart	no ortholog Biomart	GB40138	no ortholog Biomart	LOC105199117/LOC105199115
FBgn0261931	CG42797		1	ENSMUSG00000020064	ubiquitous		no data on male reproduction	no ortholog Biomart	no ortholog Biomart	no ortholog Biomart	no ortholog Biomart	no ortholog Biomart	no ortholog Biomart	no ortholog in any hymenopterans
FBgn0030747	CG4301		1	ENSMUSG00000003341	no expression in testis		no data on male reproduction	NV17459	no ortholog Biomart	no ortholog Biomart	no ortholog Biomart	LOC105617903	LOC105200500
FBgn0262476	CG43066		1	ENSMUSG00000070568	ubiquitous		no data on male reproduction	NV18326	BIMP10552	LOC100642270	GB44121	LOC105625909	LOC105205756	(co-)orthologs in the 6 hymenopterans
FBgn0262617	CG43143		2	ENSMUSG00000000411 / ENSMUSG00000047654	ubiquitous		no data on male reproduction	no ortholog Biomart	BIMP10246	LOC100642972	GB54348	LOC105618903	LOC105192825/LOC105205986
FBgn0263079	CG43338		1	ENSMUSG00000021056	ubiquitous		no data on male reproduction	no ortholog Biomart	BIMP21364	LOC100649167	GB44099	LOC105626122	LOC105198559
FBgn0039073	CG4408		1	ENSMUSG00000029788	ubiquitous		no data on male reproduction	no ortholog Biomart	no ortholog Biomart	no ortholog Biomart	no ortholog Biomart	no ortholog Biomart	no ortholog Biomart	no ortholog in any hymenopterans
FBgn0264907	CG44098		2	ENSMUSG00000019834 / ENSMUSG00000070280	ubiquitous		fertile	no ortholog Biomart	BIMP19103	LOC100644938	GB48846	no ortholog Biomart	no ortholog Biomart
FBgn0265187	CG44252	2	1	ENSMUSG00000024209	testis predominant expression	moderate expression	fertile	NV11116	BIMP23939	LOC100652097	GB47608	LOC105622735	LOC105199469	(co-)orthologs in the 6 hymenopterans
FBgn0038753	CG4459		2	ENSMUSG00000019834 / ENSMUSG00000070280	no expression in testis		no data on male reproduction	no ortholog Biomart	BIMP19103	LOC100644938	GB48846	no ortholog Biomart	no ortholog Biomart
FBgn0038752	CG4462		2	ENSMUSG00000019834 / ENSMUSG00000070280	ubiquitous		fertile	no ortholog Biomart	BIMP19103	LOC100644938	GB48846	no ortholog Biomart	no ortholog Biomart
FBgn0038750	CG4465		2	ENSMUSG00000019834 / ENSMUSG00000070280	no expression in testis		fertile	no ortholog Biomart	BIMP19103	LOC100644938	GB48846	no ortholog Biomart	no ortholog Biomart
FBgn0035969	CG4476		1	ENSMUSG00000070568	ubiquitous		fertile	no ortholog Biomart	no ortholog Biomart	no ortholog Biomart	no ortholog Biomart	no ortholog Biomart	no ortholog Biomart	no ortholog in any hymenopterans
FBgn0035971	CG4477	2	2	ENSMUSG00000029883 / ENSMUSG00000051936	testis specific expression	low expression	no data on male reproduction	NV15336 / NV14519	no ortholog Biomart	no ortholog Biomart	GB47933	no ortholog Biomart	no ortholog Biomart
FBgn0266099	CG44836		1	ENSMUSG00000029206	no expression in testis		fertile	NV16841	BIMP22456	LOC100647731	GB45833	LOC105622940	LOC105205538	(co-)orthologs in the 6 hymenopterans
FBgn0266100	CG44837		1	ENSMUSG00000031898	no expression in testis		no data on male reproduction	no ortholog Biomart	BIMP21803	LOC100647944	GB42269	LOC105623397	LOC105205285
FBgn0035006	CG4563		1	ENSMUSG00000024209	ubiquitous		no data on male reproduction	no ortholog Biomart	BIMP14024	no ortholog Biomart	no ortholog Biomart	no ortholog Biomart	LOC105196144/LOC105195940/LOC105196142/LOC105196063
FBgn0033809	CG4630		1	ENSMUSG00000070280	no expression in testis		no data on male reproduction	no ortholog Biomart	no ortholog Biomart	no ortholog Biomart	no ortholog Biomart	no ortholog Biomart	no ortholog Biomart	no ortholog in any hymenopterans
FBgn0033815	CG4676		1	ENSMUSG00000054117	ubiquitous		fertile	NV10853	no ortholog Biomart	LOC100646630	GB47212	no ortholog Biomart	LOC105196604
FBgn0039024	CG4721		1	ENSMUSG00000058183	ubiquitous		no data on male reproduction	no ortholog Biomart	no ortholog Biomart	no ortholog Biomart	no ortholog Biomart	no ortholog Biomart	no ortholog Biomart	no ortholog in any hymenopterans
FBgn0037996	CG4830		1	ENSMUSG00000024209	no expression in testis		no data on male reproduction	no ortholog Biomart	BIMP14024	no ortholog Biomart	no ortholog Biomart	no ortholog Biomart	LOC105196144/LOC105195940/LOC105196142/LOC105196063
FBgn0039370	CG4956	2	1	ENSMUSG00000054117	testis specific expression	low expression	no data on male reproduction	NV10853	no ortholog Biomart	LOC100646630	GB47212	no ortholog Biomart	LOC105196604
FBgn0031322	CG5001		4	ENSMUSG00000047108 / ENSMUSG00000048206/ ENSMUSG00000081984/ ENSMUSG00000090202	ubiquitous		fertile	NV11306	BIMP20730	LOC100645002	GB46774	LOC105624532	LOC105199754	(co-)orthologs in the 6 hymenopterans
FBgn0039554	CG5003		1	ENSMUSG00000048520	ubiquitous		no data on male reproduction	NV10541	no ortholog Biomart	LOC100648863	no ortholog Biomart	LOC105622058	LOC105205059
FBgn0039373	CG5024	2, 3	2	ENSMUSG00000020690 / ENSMUSG00000020940	testis predominant expression	very high expression	no data on male reproduction	no ortholog Biomart	no ortholog Biomart	no ortholog Biomart	no ortholog Biomart	no ortholog Biomart	no ortholog Biomart	no ortholog in any hymenopterans
FBgn0039358	CG5028		1	ENSMUSG00000084234	ubiquitous		fertile	NV15968 / NV15997	BIMP19134	LOC100651051	GB52013	LOC105624286	LOC105197396	(co-)orthologs in the 6 hymenopterans
FBgn0036784	CG5103	2, 3	1	ENSMUSG00000025519	testis specific expression	very high expression	fertile	NV14780	BIMP16898	LOC100649799	GB55537	LOC105618120	LOC105196687	orthologs in the 6 hymenopterans
FBgn0032470	CG5142		1	ENSMUSG00000075272	no expression in testis		fertile	NV15118	BIMP19049/BIMP19054	LOC100649533/LOC100649058	GB48872/GB48873	LOC105618352	LOC105195604	(co-)orthologs in the 6 hymenopterans
FBgn0038345	CG5213	2, 3	2	ENSMUSG00000046173 / ENSMUSG00000051732	testis predominant expression	very high expression	no data on male reproduction	no ortholog Biomart	no ortholog Biomart	no ortholog Biomart	no ortholog Biomart	no ortholog Biomart	no ortholog Biomart	no ortholog in any hymenopterans
FBgn0039425	CG5432	2, 3	1	ENSMUSG00000063129	testis predominant expression	high expression	fertile	NV16284	BIMP18797	LOC100646763	GB40735	LOC105620392	LOC105198376	(co-)orthologs in the 6 hymenopterans
FBgn0031331	CG5440		1	ENSMUSG00000063447	ubiquitous		no data on male reproduction	no ortholog Biomart	no ortholog Biomart	no ortholog Biomart	no ortholog Biomart	no ortholog Biomart	no ortholog Biomart	no ortholog in any hymenopterans
FBgn0034158	CG5522		2	ENSMUSG00000061707 / ENSMUSG00000095040	ubiquitous		fertile	no ortholog Biomart	no ortholog Biomart	no ortholog Biomart	no ortholog Biomart	no ortholog Biomart	no ortholog Biomart	no ortholog in any hymenopterans
FBgn0039564	CG5527		1	ENSMUSG00000058183	ubiquitous		no data on male reproduction	no ortholog Biomart	no ortholog Biomart	no ortholog Biomart	no ortholog Biomart	no ortholog Biomart	no ortholog Biomart	no ortholog in any hymenopterans
FBgn0035641	CG5568		1	ENSMUSG00000024209	no expression in testis		no data on male reproduction	no ortholog Biomart	BIMP14024	no ortholog Biomart	no ortholog Biomart	no ortholog Biomart	LOC105196144/LOC105195940/LOC105196142/LOC105196063
FBgn0035645	CG5592	2	2	ENSMUSG00000019834 / ENSMUSG00000070280	testis specific expression	low expression	no data on male reproduction	no ortholog Biomart	no ortholog Biomart	no ortholog Biomart	no ortholog Biomart	no ortholog Biomart	no ortholog Biomart	no ortholog in any hymenopterans
FBgn0039501	CG5987	2, 3	1	ENSMUSG00000022388	testis predominant expression	very high expression	no data on male reproduction	no ortholog biomart	BIMP16906	LOC100651151	GB55546	LOC105618164	LOC105202769
FBgn0029826	CG6041		1	ENSMUSG00000034623	no expression in testis		no data on male reproduction	NV17056 / NV16301	no ortholog Biomart	no ortholog Biomart	no ortholog Biomart	no ortholog Biomart	no ortholog Biomart
FBgn0039488	CG6066		1	ENSMUSG00000059395	ubiquitous		fertile	NV15587	BIMP17153	LOC100650570	GB47238	LOC105621761	LOC105194165	(co-)orthologs in the 6 hymenopterans
FBgn0039420	CG6154		1	ENSMUSG00000031898	ubiquitous		fertile	NV22969	BIMP20393	LOC100649987	GB55380	LOC105627166	LOC105195264	(co-)orthologs in the 6 hymenopterans
FBgn0038720	CG6231		2	ENSMUSG00000019834 / ENSMUSG00000070280	ubiquitous		fertile	no ortholog Biomart	no ortholog Biomart	no ortholog Biomart	no ortholog Biomart	no ortholog Biomart	no ortholog Biomart	no ortholog in any hymenopterans
FBgn0038730	CG6300		1	ENSMUSG00000024209	no expression in testis		no data on male reproduction	no ortholog Biomart	BIMP14024	no ortholog Biomart	no ortholog Biomart	no ortholog Biomart	LOC105196144/LOC105195940/LOC105196142/LOC105196063
FBgn0038921	CG6332	2, 3	2	ENSMUSG00000020317 / ENSMUSG00000029248	testis predominant expression	very high expression	no data on male reproduction	no ortholog Biomart	no ortholog Biomart	no ortholog Biomart	no ortholog Biomart	no ortholog Biomart	no ortholog Biomart	no ortholog in any hymenopterans
FBgn0039178	CG6356		2	ENSMUSG00000019834 / ENSMUSG00000070280	ubiquitous		no data on male reproduction	no ortholog Biomart	no ortholog Biomart	no ortholog Biomart	no ortholog Biomart	no ortholog Biomart	no ortholog Biomart	no ortholog in any hymenopterans
FBgn0036687	CG6652	2, 3	1	ENSMUSG00000045275	testis specific expression	very high expression	fertile	NV11655	BIMP10642	LOC100642933	GB48371	LOC105624062	LOC105196477	orthologs in the 6 hymenopterans
FBgn0036030	CG6767		1	ENSMUSG00000092305	ubiquitous		fertile	NV17895	BIMP13661	LOC100644253	GB42140	LOC105624157	LOC105201904	(co-)orthologs in the 6 hymenopterans
FBgn0032400	CG6770		1	ENSMUSG00000095789	ubiquitous		no data on male reproduction	NV13149	no ortholog Biomart	no ortholog Biomart	no ortholog Biomart	no ortholog Biomart	no ortholog Biomart
FBgn0037962	CG6971	2, 3	1	ENSMUSG00000042707	testis specific expression	very high expression	fertile	NV15130	BIMP13833	LOC100645367	GB53081	LOC105624365	LOC105202528	orthologs in the 6 hymenopterans
FBgn0029722	CG7024	2, 3	1	ENSMUSG00000047674	testis predominant expression	very high expression	no data on male reproduction	no ortholog Biomart	no ortholog Biomart	no ortholog Biomart	no ortholog Biomart	no ortholog Biomart	no ortholog Biomart	no ortholog in any hymenopterans
FBgn0031930	CG7025		1	ENSMUSG00000029788	ubiquitous		no data on male reproduction	no ortholog Biomart	no ortholog Biomart	no ortholog Biomart	no ortholog Biomart	no ortholog Biomart	no ortholog Biomart	no ortholog in any hymenopterans
FBgn0038972	CG7054		1	ENSMUSG00000047104	ubiquitous		no data on male reproduction	no ortholog Biomart	no ortholog Biomart	no ortholog Biomart	no ortholog Biomart	no ortholog Biomart	no ortholog Biomart	no ortholog in any hymenopterans
FBgn0038595	CG7142		1	ENSMUSG00000034623	ubiquitous		no data on male reproduction	no ortholog Biomart	no ortholog Biomart	no ortholog Biomart	no ortholog Biomart	no ortholog Biomart	no ortholog Biomart	no ortholog in any hymenopterans
FBgn0036527	CG7304		1	ENSMUSG00000028938	ubiquitous		fertile	no ortholog Biomart	BIMP10142	LOC100646177	GB46740	LOC105620681	LOC105201214
FBgn0038715	CG7333	2	2	ENSMUSG00000019834 / ENSMUSG00000070280	testis specific expression	low expression	no data on male reproduction	no ortholog Biomart	no ortholog Biomart	no ortholog Biomart	no ortholog Biomart	no ortholog Biomart	no ortholog Biomart	no ortholog in any hymenopterans
FBgn0038716	CG7342		2	ENSMUSG00000019834 / ENSMUSG00000070280	ubiquitous		no data on male reproduction	no ortholog Biomart	no ortholog Biomart	no ortholog Biomart	no ortholog Biomart	no ortholog Biomart	no ortholog Biomart	no ortholog in any hymenopterans
FBgn0037144	CG7458		1	ENSMUSG00000070280	ubiquitous		fertile	NV10540	BIMP10650	LOC100648522	GB48382	LOC105627256/LOC105622938	LOC105200894	(co-)orthologs in the 6 hymenopterans
FBgn0036528	CG7579	2	1	ENSMUSG00000028938	testis specific expression	very low expression	no data on male reproduction	no ortholog Biomart	BIMP10142	LOC100646177	GB46740	LOC105620681	LOC105201214
FBgn0036519	CG7650		1	ENSMUSG00000029235	ubiquitous		no data on male reproduction	NV10105	BIMP10665/BIMP10666	LOC100646425	GB54227	LOC105621960	LOC105199585	(co-)orthologs in the 6 hymenopterans
FBgn0036516	CG7656	2, 3	1	ENSMUSG00000069733	testis predominant expression	moderately high expression	no data on male reproduction	NV17981	BIMP20431	LOC100652215	GB55431	LOC105625959	LOC105195112	(co-)orthologs in the 6 hymenopterans
FBgn0034105	CG7755	2, 3	1	ENSMUSG00000084234	testis specific expression	very high expression	no data on male reproduction	no ortholog Biomart	no ortholog Biomart	no ortholog Biomart	no ortholog Biomart	no ortholog Biomart	no ortholog Biomart	no ortholog in any hymenopterans
FBgn0034092	CG7798		3	ENSMUSG00000020945 / ENSMUSG00000024233/ ENSMUSG00000053184	no expression in testis		no data on male reproduction	no ortholog Biomart	no ortholog Biomart	no ortholog Biomart	no ortholog Biomart	no ortholog Biomart	no ortholog Biomart	no ortholog in any hymenopterans
FBgn0039730	CG7903		2	ENSMUSG00000046173 / ENSMUSG00000051732	ubiquitous		no data on male reproduction	no ortholog Biomart	no ortholog Biomart	no ortholog Biomart	no ortholog Biomart	no ortholog Biomart	no ortholog Biomart	no ortholog in any hymenopterans
FBgn0037607	CG8036		1	ENSMUSG00000025519	ubiquitous		fertile	NV14780	BIMP16898	LOC100649799	GB55537	LOC105618120	LOC105196687	(co-)orthologs in the 6 hymenopterans
FBgn0033673	CG8298	2, 3	2	ENSMUSG00000050553 / ENSMUSG00000053624	testis predominant expression	high expression	no data on male reproduction	no ortholog Biomart	no ortholog Biomart	no ortholog Biomart	no ortholog Biomart	no ortholog Biomart	no ortholog Biomart	no ortholog in any hymenopterans
FBgn0037727	CG8358		1	ENSMUSG00000058183	ubiquitous		fertile	no ortholog Biomart	no ortholog Biomart	no ortholog Biomart	no ortholog Biomart	no ortholog Biomart	no ortholog Biomart	no ortholog in any hymenopterans
FBgn0038126	CG8483		1	ENSMUSG00000023930	no expression in testis		fertile	NV12499	BIMP22535	LOC100648036	GB41857	LOC105623181	LOC105199698/LOC105199703/LOC105197917	(co-)orthologs in the 6 hymenopterans
FBgn0033915	CG8485		3	ENSMUSG00000000411 / ENSMUSG00000045521/ ENSMUSG00000047654	ubiquitous		no data on male reproduction	no ortholog Biomart	BIMP19279	LOC100643582	GB53592	LOC105619166	LOC105196994
FBgn0035813	CG8492		1	ENSMUSG00000020945	no expression in testis		no data on male reproduction	no ortholog Biomart	no ortholog Biomart	no ortholog Biomart	no ortholog Biomart	no ortholog Biomart	no ortholog Biomart	no ortholog in any hymenopterans
FBgn0035791	CG8539		1	ENSMUSG00000029788	no expression in testis		fertile	NV18175 / NV18176	BIMP12756	LOC100649475	GB43739	LOC105618622	LOC105194668	(co-)orthologs in the 6 hymenopterans
FBgn0035781	CG8560		1	ENSMUSG00000029788	ubiquitous		fertile	NV18175 / NV18176	BIMP12756	LOC100649475	GB43739	LOC105618622	LOC105194668	(co-)orthologs in the 6 hymenopterans
FBgn0035779	CG8562		1	ENSMUSG00000029788	no expression in testis		fertile	NV18175 / NV18176	BIMP12756	LOC100649475	GB43739	LOC105618622	LOC105194668	(co-)orthologs in the 6 hymenopterans
FBgn0035777	CG8563		1	ENSMUSG00000029788	no expression in testis		no data on male reproduction	no ortholog Biomart	no ortholog Biomart	no ortholog Biomart	no ortholog Biomart	no ortholog Biomart	no ortholog Biomart	no ortholog in any hymenopterans
FBgn0033924	CG8613		1	ENSMUSG00000020867	ubiquitous		fertile	NV13531	BIMP18411	LOC100649778	GB55056	LOC105621487	LOC105196869	(co-)orthologs in the 6 hymenopterans
FBgn0032934	CG8679		1	ENSMUSG00000020481	ubiquitous		no data on male reproduction	NV22257	no ortholog Biomart	no ortholog Biomart	no ortholog Biomart	no ortholog Biomart	no ortholog Biomart
FBgn0031478	CG8814		1	ENSMUSG00000038057	ubiquitous		fertile	no ortholog Biomart	BIMP11119	LOC100649353	GB54208	LOC105627547	LOC105205921
FBgn0033733	CG8834		1	ENSMUSG00000024209	ubiquitous		no data on male reproduction	no ortholog Biomart	BIMP14024	no ortholog Biomart	no ortholog Biomart	no ortholog Biomart	LOC105196144/LOC105195940/LOC105196142/LOC105196063
FBgn0033708	CG8850		1	ENSMUSG00000070568	no expression in testis		no data on male reproduction	no ortholog Biomart	no ortholog Biomart	no ortholog Biomart	no ortholog Biomart	no ortholog Biomart	no ortholog Biomart	no ortholog in any hymenopterans
FBgn0028847	CG9014	2, 3	1	ENSMUSG00000008482	testis predominant expression	very high expression	no data on male reproduction	no ortholog Biomart	no ortholog Biomart	no ortholog Biomart	no ortholog Biomart	no ortholog Biomart	no ortholog Biomart	no ortholog in any hymenopterans
FBgn0032878	CG9316	2, 3	1	ENSMUSG00000048520	testis predominant expression	high expression	no data on male reproduction	NV26046	no ortholog Biomart	LOC100643659	GB41037	no ortholog biomart	no ortholog Biomart
FBgn0038209	CG9722	2, 3	1	ENSMUSG00000014529	testis specific expression	high expression	fertile	no ortholog biomart	BIMP12990	LOC100645170	GB42940	LOC105619232	LOC105197113
FBgn0030752	CG9947		1	ENSMUSG00000022753	ubiquitous		fertile	NV10534	BIMP16211	LOC100646416	GB41029	LOC105624215	LOC105201839	(co-)orthologs in the 6 hymenopterans
FBgn0031451	CG9961	2, 3	1	ENSMUSG00000031233	testis predominant expression	very high expression	no data on male reproduction	NV10148	BIMP10275	LOC100645172	GB40302	LOC105622206	LOC105198397	(co-)orthologs in the 6 hymenopterans
FBgn0030746	CG9981		1	ENSMUSG00000003341	no expression in testis		no data on male reproduction	NV17459	no ortholog Biomart	no ortholog Biomart	no ortholog Biomart	LOC105617903	LOC105200500
FBgn0034553	CG9993		1	ENSMUSG00000024209	no expression in testis		no data on male reproduction	no ortholog Biomart	BIMP14024	no ortholog Biomart	no ortholog Biomart	no ortholog Biomart	LOC105196144/LOC105195940/LOC105196142/LOC105196063
FBgn0000308	chic	1	1	ENSMUSG00000020639	ubiquitous		abnormal male reproduction	NV11139	BIMP24064	LOC100650794	GB40389	LOC105620117	LOC105206360	(co-)orthologs in the 6 hymenopterans
FBgn0034558	Cib2		2	ENSMUSG00000028310 / ENSMUSG00000055826	ubiquitous		no data on male reproduction	NV11935	BIMP22223	LOC105665806	GB45493	LOC105618690	LOC105201672	(co-)orthologs in the 6 hymenopterans
FBgn0030529	Clic		2	ENSMUSG00000009093 / ENSMUSG00000025069	ubiquitous		fertile	NV13105	BIMP12123	LOC100645654	GB41604	LOC105627499	LOC105196531	(co-)orthologs in the 6 hymenopterans
FBgn0004179	Csp		2	ENSMUSG00000027606 / ENSMUSG00000053856	ubiquitous		fertile	NV10682	BIMP21828	LOC100650974	GB49934	no ortholog Biomart	LOC105198275
FBgn0011760	ctp	1	1	ENSMUSG00000064063	ubiquitous		abnormal male reproduction	NV13256	no ortholog Biomart	no ortholog Biomart	no ortholog Biomart	no ortholog Biomart	no ortholog Biomart
FBgn0000405	CycB	1, 2, 3	1	ENSMUSG00000027793	testis predominant expression	high expression	abnormal male reproduction	NV11968	BIMP23694	LOC105665990	GB41172	LOC105623682	LOC105195050	(co-)orthologs in the 6 hymenopterans
FBgn0010315	CycD	1	1	ENSMUSG00000027793	ubiquitous		abnormal male reproduction	no ortholog Biomart	BIMP21621	LOC100642333	GB40554	LOC105619259	LOC105196203
FBgn0010382	CycE	2	1	ENSMUSG00000027793	testis predominant expression	moderate expression	no data on male reproduction	NV18076	BIMP12290	LOC100643771	GB42872	LOC105624868	LOC105195892	(co-)orthologs in the 6 hymenopterans
FBgn0284248	Cyt-c-p		1	ENSMUSG00000056436	ubiquitous		no data on male reproduction	no ortholog Biomart	BIMP24225	LOC100648549	GB48784	no ortholog Biomart	LOC105199197
FBgn0034136	DAT		1	ENSMUSG00000070568	no expression in testis		fertile	no ortholog Biomart	BIMP25429	LOC100645993	GB40867/GB40947	LOC105623076	LOC105193284
FBgn0010387	Dbi		1	ENSMUSG00000038057	ubiquitous		no data on male reproduction	no ortholog Biomart	BIMP22842	LOC100651337	no ortholog Biomart	LOC105627228	LOC105205627
FBgn0011761	dhd		1	ENSMUSG00000038709	ubiquitous		no data on male reproduction	NV13156	BIMP22698	LOC100643526	GB48574	LOC105625036	LOC105205120	(co-)orthologs in the 6 hymenopterans
FBgn0039683	dmrt99B		1	ENSMUSG00000028610	no expression in testis		no data on male reproduction	no ortholog Biomart	BIMP22949	no ortholog Biomart	GB46471	no ortholog Biomart	LOC105206236
FBgn0263106	DnaJ-1		4	ENSMUSG00000047108 / ENSMUSG00000048206/ ENSMUSG00000081984/ ENSMUSG00000090202	ubiquitous		no data on male reproduction	NV11306	BIMP20730	LOC100645002	GB46774	LOC105624532	LOC105199754	(co-)orthologs in the 6 hymenopterans
FBgn0027453	Dnz1		1	ENSMUSG00000054117	ubiquitous		no data on male reproduction	NV13468	BIMP21749	LOC100647801	GB54917	LOC105623154	LOC105197688	(co-)orthologs in the 6 hymenopterans
FBgn0037358	elm		2	ENSMUSG00000028310 / ENSMUSG00000055826	ubiquitous		fertile	NV11588	BIMP15848	LOC100644768	GB53402	LOC105624896	LOC105201806	(co-)orthologs in the 6 hymenopterans
FBgn0011554	etaTry		1	ENSMUSG00000034623	ubiquitous		no data on male reproduction	NV16219 / NV18589	BIMP18643	no ortholog Biomart	no ortholog Biomart	LOC105627002	LOC105193597
FBgn0037913	fabp	1	1	ENSMUSG00000027528	ubiquitous		abnormal male reproduction	no ortholog Biomart	BIMP16972	LOC100644162	GB49757	LOC105627221	no ortholog Biomart
FBgn0267828	Fatp		1	ENSMUSG00000024209	ubiquitous		no data on male reproduction	NV11116	BIMP23939	LOC100652097	GB47608	LOC105622735	LOC105199469	(co-)orthologs in the 6 hymenopterans
FBgn0030449	Fer3HCH	2, 3	1	ENSMUSG00000024510	testis specific expression	high expression	no data on male reproduction	no ortholog biomart	BIMP20417	LOC105666719	GB55416	LOC105617938	LOC105197193
FBgn0030930	GalNAc-T2		1	ENSMUSG00000028938	ubiquitous		fertile	NV10039	BIMP25319	LOC100646347	GB53199	no ortholog Biomart	LOC105193492
FBgn0039915	Gat		1	ENSMUSG00000070568	no expression in testis		no data on male reproduction	NV13702	BIMP21750	LOC100647210	GB54918	LOC105622589	LOC105197019	(co-)orthologs in the 6 hymenopterans
FBgn0025592	Gk1		2	ENSMUSG00000050553 / ENSMUSG00000053624	ubiquitous		fertile	no ortholog Biomart	BIMP17254	LOC100650271	GB53650	LOC105625166	LOC105200226
FBgn0035266	Gk2		2	ENSMUSG00000050553 / ENSMUSG00000053624	ubiquitous		fertile	NV16763	BIMP22262	LOC100643107	GB47411	LOC105620475	LOC105201648	(co-)orthologs in the 6 hymenopterans
FBgn0001124	Got1		1	ENSMUSG00000039720	ubiquitous		fertile	NV16345	BIMP21494	LOC100649476	GB54676	LOC105624361	LOC105200828	(co-)orthologs in the 6 hymenopterans
FBgn0001149	GstD1		2	ENSMUSG00000009093 / ENSMUSG00000025069	ubiquitous		no data on male reproduction	no ortholog Biomart	BIMP14889	no ortholog Biomart	no ortholog Biomart	no ortholog Biomart	no ortholog Biomart	no ortholog in any hymenopterans
FBgn0042206	GstD10		2	ENSMUSG00000009093 / ENSMUSG00000025069	ubiquitous		fertile	no ortholog Biomart	BIMP14889	no ortholog Biomart	no ortholog Biomart	no ortholog Biomart	no ortholog Biomart	no ortholog in any hymenopterans
FBgn0010038	GstD2		2	ENSMUSG00000009093 / ENSMUSG00000025069	ubiquitous		fertile	no ortholog Biomart	BIMP14889	no ortholog Biomart	no ortholog Biomart	no ortholog Biomart	no ortholog Biomart	no ortholog in any hymenopterans
FBgn0010039	GstD3		2	ENSMUSG00000009093 / ENSMUSG00000025069	ubiquitous		no data on male reproduction	no ortholog Biomart	BIMP14889	no ortholog Biomart	no ortholog Biomart	no ortholog Biomart	no ortholog Biomart	no ortholog in any hymenopterans
FBgn0010040	GstD4		2	ENSMUSG00000009093 / ENSMUSG00000025069	ubiquitous		no data on male reproduction	no ortholog Biomart	BIMP14889	no ortholog Biomart	no ortholog Biomart	no ortholog Biomart	no ortholog Biomart	no ortholog in any hymenopterans
FBgn0010041	GstD5		2	ENSMUSG00000009093 / ENSMUSG00000025069	ubiquitous		no data on male reproduction	no ortholog Biomart	BIMP14889	no ortholog Biomart	no ortholog Biomart	no ortholog Biomart	no ortholog Biomart	no ortholog in any hymenopterans
FBgn0010042	GstD6		2	ENSMUSG00000009093 / ENSMUSG00000025069	no expression in testis		no data on male reproduction	no ortholog Biomart	BIMP14889	no ortholog Biomart	no ortholog Biomart	no ortholog Biomart	no ortholog Biomart	no ortholog in any hymenopterans
FBgn0010043	GstD7		2	ENSMUSG00000009093 / ENSMUSG00000025069	no expression in testis		no data on male reproduction	no ortholog Biomart	BIMP14889	no ortholog Biomart	no ortholog Biomart	no ortholog Biomart	no ortholog Biomart	no ortholog in any hymenopterans
FBgn0010044	GstD8		2	ENSMUSG00000009093 / ENSMUSG00000025069	no expression in testis		no data on male reproduction	no ortholog Biomart	BIMP14889	no ortholog Biomart	no ortholog Biomart	no ortholog Biomart	no ortholog Biomart	no ortholog in any hymenopterans
FBgn0038020	GstD9	2, 3	2	ENSMUSG00000009093 / ENSMUSG00000025069	testis predominant expression	very high expression	no data on male reproduction	no ortholog Biomart	BIMP14889	no ortholog Biomart	no ortholog Biomart	no ortholog Biomart	no ortholog Biomart	no ortholog in any hymenopterans
FBgn0034335	GstE1		2	ENSMUSG00000009093 / ENSMUSG00000025069	ubiquitous		fertile	no ortholog Biomart	no ortholog Biomart	no ortholog Biomart	no ortholog Biomart	no ortholog Biomart	no ortholog Biomart	no ortholog in any hymenopterans
FBgn0063499	GstE10		2	ENSMUSG00000009093 / ENSMUSG00000025069	ubiquitous		no data on male reproduction	no ortholog Biomart	no ortholog Biomart	no ortholog Biomart	no ortholog Biomart	no ortholog Biomart	no ortholog Biomart	no ortholog in any hymenopterans
FBgn0034354	GstE11		2	ENSMUSG00000009093 / ENSMUSG00000025069	ubiquitous		no data on male reproduction	no ortholog Biomart	no ortholog Biomart	no ortholog Biomart	no ortholog Biomart	no ortholog Biomart	no ortholog Biomart	no ortholog in any hymenopterans
FBgn0027590	GstE12		2	ENSMUSG00000009093 / ENSMUSG00000025069	ubiquitous		no data on male reproduction	no ortholog Biomart	no ortholog Biomart	no ortholog Biomart	no ortholog Biomart	no ortholog Biomart	no ortholog Biomart	no ortholog in any hymenopterans
FBgn0033381	GstE13		2	ENSMUSG00000009093 / ENSMUSG00000025069	ubiquitous		no data on male reproduction	no ortholog Biomart	no ortholog Biomart	LOC100644200/LOC105667074	no ortholog Biomart	no ortholog Biomart	no ortholog Biomart
FBgn0063498	GstE2		2	ENSMUSG00000009093 / ENSMUSG00000025069	ubiquitous		no data on male reproduction	no ortholog Biomart	no ortholog Biomart	no ortholog Biomart	no ortholog Biomart	no ortholog Biomart	no ortholog Biomart	no ortholog in any hymenopterans
FBgn0063497	GstE3		2	ENSMUSG00000009093 / ENSMUSG00000025069	ubiquitous		no data on male reproduction	no ortholog Biomart	no ortholog Biomart	no ortholog Biomart	no ortholog Biomart	no ortholog Biomart	no ortholog Biomart	no ortholog in any hymenopterans
FBgn0063496	GstE4		2	ENSMUSG00000009093 / ENSMUSG00000025069	no expression in testis		no data on male reproduction	no ortholog Biomart	no ortholog Biomart	no ortholog Biomart	no ortholog Biomart	no ortholog Biomart	no ortholog Biomart	no ortholog in any hymenopterans
FBgn0063495	GstE5		2	ENSMUSG00000009093 / ENSMUSG00000025069	ubiquitous		no data on male reproduction	no ortholog Biomart	no ortholog Biomart	no ortholog Biomart	no ortholog Biomart	no ortholog Biomart	no ortholog Biomart	no ortholog in any hymenopterans
FBgn0063494	GstE6		2	ENSMUSG00000009093 / ENSMUSG00000025069	ubiquitous		no data on male reproduction	no ortholog Biomart	no ortholog Biomart	no ortholog Biomart	no ortholog Biomart	no ortholog Biomart	no ortholog Biomart	no ortholog in any hymenopterans
FBgn0063493	GstE7		2	ENSMUSG00000009093 / ENSMUSG00000025069	ubiquitous		fertile	no ortholog Biomart	no ortholog Biomart	no ortholog Biomart	no ortholog Biomart	no ortholog Biomart	no ortholog Biomart	no ortholog in any hymenopterans
FBgn0063492	GstE8	2, 3	2	ENSMUSG00000009093 / ENSMUSG00000025069	testis predominant expression	moderately high expression	no data on male reproduction	no ortholog Biomart	no ortholog Biomart	no ortholog Biomart	no ortholog Biomart	no ortholog Biomart	no ortholog Biomart	no ortholog in any hymenopterans
FBgn0063491	GstE9		2	ENSMUSG00000009093 / ENSMUSG00000025069	ubiquitous		no data on male reproduction	no ortholog Biomart	no ortholog Biomart	no ortholog Biomart	no ortholog Biomart	no ortholog Biomart	no ortholog Biomart	no ortholog in any hymenopterans
FBgn0035907	GstO1	2, 3	2	ENSMUSG00000009093 / ENSMUSG00000025069	testis predominant expression	high expression	fertile	NV12102	BIMP23163	LOC100646742	GB44803	LOC105622284	LOC105200535	(co-)orthologs in the 6 hymenopterans
FBgn0035906	GstO2		2	ENSMUSG00000009093 / ENSMUSG00000025069	ubiquitous		fertile	NV12102	BIMP23163	LOC100646742	GB44803	LOC105622284	LOC105200535	(co-)orthologs in the 6 hymenopterans
FBgn0035904	GstO3		2	ENSMUSG00000009093 / ENSMUSG00000025069	ubiquitous		fertile	NV12102	BIMP23163	LOC100646742	GB44803	LOC105622284	LOC105200535	(co-)orthologs in the 6 hymenopterans
FBgn0050000	GstT1		2	ENSMUSG00000009093 / ENSMUSG00000025069	ubiquitous		fertile	NV12419	BIMP25337	LOC100651606	GB42961	LOC105619815	LOC105195447	(co-)orthologs in the 6 hymenopterans
FBgn0050005	GstT2		2	ENSMUSG00000009093 / ENSMUSG00000025069	ubiquitous		fertile	NV12419	BIMP25337	LOC100651606	GB42961	LOC105619815	LOC105195447	(co-)orthologs in the 6 hymenopterans
FBgn0031117	GstT3		2	ENSMUSG00000009093 / ENSMUSG00000025069	ubiquitous		fertile	NV12419	BIMP25337	LOC100651606	GB42961	LOC105619815	LOC105195447	(co-)orthologs in the 6 hymenopterans
FBgn0040318	HGTX		1	ENSMUSG00000044186	ubiquitous		fertile	NV10568	BIMP23793	LOC100648324	GB51409	LOC105617758	LOC105203876	(co-)orthologs in the 6 hymenopterans
FBgn0028519	hll		1	ENSMUSG00000024209	no expression in testis		fertile	fruitfly gene not found in biomart	fruitfly gene not found in biomart	fruitfly gene not found in biomart	fruitfly gene not found in biomart	fruitfly gene not found in biomart	fruitfly gene not found in biomart
FBgn0015949	hrg	1	1	ENSMUSG00000074817	ubiquitous		abnormal male reproduction	no ortholog Biomart	no ortholog Biomart	no ortholog Biomart	no ortholog Biomart	no ortholog Biomart	no ortholog Biomart	no ortholog in any hymenopterans
FBgn0026418	Hsc70Cb		1	ENSMUSG00000007033	ubiquitous		no data on male reproduction	NV14064	BIMP16370	LOC100646893	GB50730	LOC105622593	LOC105197714	(co-)orthologs in the 6 hymenopterans
FBgn0001222	Hsf		1	ENSMUSG00000045336	ubiquitous		no data on male reproduction	NV23059	BIMP12324	LOC105666059	GB53258	LOC105627851	LOC105208069	(co-)orthologs in the 6 hymenopterans
FBgn0001223	Hsp22		1	ENSMUSG00000017832	ubiquitous		fertile	NV13799 / NV13801 / NV13798 / NV13797 / NV13802	BIMP16935/BIMP16936	LOC105666325/LOC100649836	GB45909/GB45910/GB45913/GB45912/GB45907	no ortholog Biomart	LOC105197886
FBgn0001224	Hsp23		1	ENSMUSG00000017832	ubiquitous		fertile	NV13799 / NV13801 / NV13798 / NV13797 / NV13802	BIMP16935/BIMP16936	LOC105666325/LOC100649836	GB45909/GB45910/GB45913/GB45912/GB45907	no ortholog Biomart	LOC105197886
FBgn0001225	Hsp26		1	ENSMUSG00000017832	ubiquitous		fertile	NV13799 / NV13801 / NV13798 / NV13797 / NV13802	BIMP16935/BIMP16936	LOC105666325/LOC100649836	GB45909/GB45910/GB45913/GB45912/GB45907	no ortholog Biomart	LOC105197886
FBgn0001227	Hsp67Ba		1	ENSMUSG00000017832	ubiquitous		fertile	NV13799 / NV13801 / NV13798 / NV13797 / NV13802	BIMP16935/BIMP16936	LOC105666325/LOC100649836	GB45909/GB45910/GB45913/GB45912/GB45907	no ortholog Biomart	LOC105197886
FBgn0001229	Hsp67Bc		1	ENSMUSG00000017832	no expression in testis		fertile	NV13799 / NV13801 / NV13798 / NV13797 / NV13802	BIMP16935/BIMP16936	LOC105666325/LOC100649836	GB45909/GB45910/GB45913/GB45912/GB45907	no ortholog Biomart	LOC105197886
FBgn0013467	igl		1	ENSMUSG00000001948	ubiquitous		no data on male reproduction	no ortholog Biomart	no ortholog Biomart	no ortholog Biomart	no ortholog Biomart	no ortholog Biomart	no ortholog Biomart	no ortholog in any hymenopterans
FBgn0011603	ine		1	ENSMUSG00000070568	ubiquitous		no data on male reproduction	NV16247	BIMP20252	LOC100642987	GB46300	LOC105620926	LOC105193186	(co-)orthologs in the 6 hymenopterans
FBgn0031652	jet		1	ENSMUSG00000048520	ubiquitous		no data on male reproduction	no ortholog Biomart	no ortholog Biomart	LOC100643659	no ortholog Biomart	no ortholog Biomart	no ortholog Biomart
FBgn0261955	kdn		1	ENSMUSG00000046934	ubiquitous		no data on male reproduction	no ortholog Biomart	BIMP25737/BIMP25736	LOC100645344/LOC105666361	GB52073	LOC105621087	LOC105204538
FBgn0040038	klhl10	1, 2, 3	1	ENSMUSG00000001558	testis predominant expression	high expression	abnormal male reproduction	NV13442	BIMP24795	LOC100650329	GB48030	LOC105627270	LOC105193368	(co-)orthologs in the 6 hymenopterans
FBgn0015721	ktub	2	1	ENSMUSG00000023467	testis predominant expression	low expression	no data on male reproduction	no ortholog Biomart	BIMP24707	LOC100643890	GB46050	LOC105619050	no ortholog Biomart
FBgn0259984	kuz		11	ENSMUSG00000022039 / ENSMUSG00000031552/ ENSMUSG00000031553/ ENSMUSG00000031554 / ENSMUSG00000037437/ ENSMUSG00000043945/ ENSMUSG00000046258 / ENSMUSG00000046723/ ENSMUSG00000062438/ ENSMUSG00000072972/ ENSMUSG00000072974	ubiquitous		no data on male reproduction	NV13865	BIMP14924	LOC100650342	GB49985	LOC105622013	LOC105201458	(co-)orthologs in the 6 hymenopterans
FBgn0028325	l(1)G0334		1	ENSMUSG00000047674	ubiquitous		fertile	no ortholog Biomart	no ortholog Biomart	no ortholog Biomart	no ortholog Biomart	no ortholog Biomart	no ortholog Biomart	no ortholog in any hymenopterans
FBgn0011296	l(2)efl		1	ENSMUSG00000017832	ubiquitous		no data on male reproduction	no ortholog Biomart	no ortholog Biomart	LOC105667104	GB49775	LOC105626309	LOC105195168
FBgn0035617	l(3)psg2		1	ENSMUSG00000028314	ubiquitous		no data on male reproduction	no ortholog Biomart	no ortholog Biomart	no ortholog Biomart	no ortholog Biomart	no ortholog Biomart	no ortholog Biomart	no ortholog in any hymenopterans
FBgn0011640	lark		2	ENSMUSG00000046173 / ENSMUSG00000051732	ubiquitous		fertile	NV23065	BIMP12750	LOC100648185	GB41674	LOC105627534	LOC105194208	(co-)orthologs in the 6 hymenopterans
FBgn0037856	Leash		1	ENSMUSG00000073380	ubiquitous		fertile	no ortholog Biomart	no ortholog Biomart	no ortholog Biomart	no ortholog Biomart	no ortholog Biomart	no ortholog Biomart	no ortholog in any hymenopterans
FBgn0025692	Lfg		1	ENSMUSG00000014529	ubiquitous		no data on male reproduction	no ortholog Biomart	BIMP12990	LOC100645170	GB42940	LOC105619232	LOC105197113
FBgn0034381	List		1	ENSMUSG00000070568	ubiquitous		no data on male reproduction	no ortholog Biomart	no ortholog Biomart	no ortholog Biomart	no ortholog Biomart	no ortholog Biomart	no ortholog Biomart	no ortholog in any hymenopterans
FBgn0032515	loqs	1, 2, 3	1	ENSMUSG00000027719	testis predominant expression	very high expression	abnormal male reproduction	NV14998	BIMP17206	no ortholog Biomart	GB47214	LOC105621160	LOC105199396
FBgn0052699	LPCAT		1	ENSMUSG00000033794	no expression in testis		fertile	NV17021	BIMP14651	LOC100652042	GB44368	LOC105619137	LOC105208206	(co-)orthologs in the 6 hymenopterans
FBgn0028582	lqf		1	ENSMUSG00000039110	ubiquitous		no data on male reproduction	no ortholog Biomart	no ortholog Biomart	no ortholog Biomart	no ortholog Biomart	no ortholog Biomart	no ortholog Biomart	no ortholog in any hymenopterans
FBgn0004425	LysB		3	ENSMUSG00000020945 / ENSMUSG00000024233/ ENSMUSG00000053184	ubiquitous		no data on male reproduction	no ortholog Biomart	no ortholog Biomart	no ortholog Biomart	no ortholog Biomart	no ortholog Biomart	no ortholog Biomart	no ortholog in any hymenopterans
FBgn0004427	LysD		3	ENSMUSG00000020945 / ENSMUSG00000024233/ ENSMUSG00000053184	ubiquitous		no data on male reproduction	no ortholog Biomart	no ortholog Biomart	no ortholog Biomart	no ortholog Biomart	no ortholog Biomart	no ortholog Biomart	no ortholog in any hymenopterans
FBgn0004428	LysE		3	ENSMUSG00000020945 / ENSMUSG00000024233/ ENSMUSG00000053184	ubiquitous		no data on male reproduction	no ortholog Biomart	no ortholog Biomart	no ortholog Biomart	no ortholog Biomart	no ortholog Biomart	no ortholog Biomart	no ortholog in any hymenopterans
FBgn0004429	LysP		3	ENSMUSG00000020945 / ENSMUSG00000024233/ ENSMUSG00000053184	no expression in testis		no data on male reproduction	no ortholog Biomart	no ortholog Biomart	no ortholog Biomart	no ortholog Biomart	no ortholog Biomart	no ortholog Biomart	no ortholog in any hymenopterans
FBgn0004430	LysS		3	ENSMUSG00000020945 / ENSMUSG00000024233/ ENSMUSG00000053184	no expression in testis		no data on male reproduction	no ortholog Biomart	no ortholog Biomart	no ortholog Biomart	no ortholog Biomart	no ortholog Biomart	no ortholog Biomart	no ortholog in any hymenopterans
FBgn0004431	LysX		3	ENSMUSG00000020945 / ENSMUSG00000024233/ ENSMUSG00000053184	no expression in testis		no data on male reproduction	no ortholog Biomart	no ortholog Biomart	no ortholog Biomart	no ortholog Biomart	no ortholog Biomart	no ortholog Biomart	no ortholog in any hymenopterans
FBgn0016034	mael	1, 2	1	ENSMUSG00000040629	testis predominant expression	moderate expression	abnormal male reproduction	no ortholog Biomart	BIMP17587	LOC100644702	GB40047/GB54808	no ortholog Biomart	LOC105207972
FBgn0037481	MAGE		2	ENSMUSG00000035427 / ENSMUSG00000046180	ubiquitous		no data on male reproduction	NV17878	BIMP23890	LOC100651435	GB42109	LOC105619714	LOC105202583	(co-)orthologs in the 6 hymenopterans
FBgn0027950	MBD-like		1	ENSMUSG00000038691	ubiquitous		fertile	NV13224	BIMP22747	LOC100647694	GB41522	LOC105619074	LOC105194473	(co-)orthologs in the 6 hymenopterans
FBgn0262782	Mdh1		1	ENSMUSG00000025963	ubiquitous		fertile	NV16898	BIMP12864	LOC100649206	GB44039	LOC105620456	LOC105204759	(co-)orthologs in the 6 hymenopterans
FBgn0033846	mip120	1	1	ENSMUSG00000024905	ubiquitous		abnormal male reproduction	NV11808	BIMP17384	LOC100651537	GB49315	LOC105626700	LOC105200233	(co-)orthologs in the 6 hymenopterans
FBgn0259110	mmd		12	ENSMUSG00000022039 / ENSMUSG00000031552/ ENSMUSG00000031553/ ENSMUSG00000031554 / ENSMUSG00000037437/ ENSMUSG00000043945/ ENSMUSG00000046258 / ENSMUSG00000046723/ ENSMUSG00000054033/ ENSMUSG00000062438/ ENSMUSG00000072972/ ENSMUSG00000072974	no expression in testis		no data on male reproduction	no ortholog Biomart	BIMP17639	LOC100644271	GB41900	LOC105620943	LOC105193940
FBgn0002780	mod	1	2	ENSMUSG00000046173 / ENSMUSG00000051732	ubiquitous		abnormal male reproduction	NV13495 / NV11254 / NV18665	BIMP10711/BIMP17306/BIMP18883	LOC100643291/LOC100642240/LOC100644519	GB50889/GB53719/GB50302	LOC105624022/LOC105624639	LOC105196353/LOC105207809	(co-)orthologs in the 6 hymenopterans
FBgn0034091	mrj		2	ENSMUSG00000047108 / ENSMUSG00000081984	ubiquitous		fertile	NV15618	BIMP16727/BIMP22536	LOC100650705/LOC100648149	GB41858	LOC105624781	LOC105201504/LOC105198168	(co-)orthologs in the 6 hymenopterans
FBgn0029762	NAAT1		1	ENSMUSG00000070568	ubiquitous		no data on male reproduction	no ortholog Biomart	BIMP11133/BIMP11132/BIMP11135/BIMP17943	LOC100650618/LOC100648572/LOC100647552/LOC100648691	GB51833/GB51845/GB51844/GB51834	LOC105621692/LOC105621690/LOC105621703	LOC105195008/LOC105195007/LOC105195028/LOC105195004
FBgn0259174	Nedd4		1	ENSMUSG00000020064	ubiquitous		fertile	no ortholog Biomart	BIMP22246	LOC100646768	GB45517	LOC105618696	LOC105198251/LOC105205372
FBgn0031081	Nep3		1	ENSMUSG00000058183	ubiquitous		fertile	no ortholog Biomart	BIMP24319	LOC100651261	no ortholog Biomart	no ortholog Biomart	LOC105205240
FBgn0038818	Nep4		1	ENSMUSG00000058183	ubiquitous		fertile	NV10495	BIMP17465	LOC100647872	GB53862	no ortholog Biomart	LOC105197798/LOC105196491
FBgn0031865	Nha1		1	ENSMUSG00000050150	ubiquitous		fertile	NV23091	BIMP13478	LOC110120100/LOC100648500	GB54988/GB51379	LOC105619640	LOC105204367	(co-)orthologs in the 6 hymenopterans
FBgn0263390	Nha2		1	ENSMUSG00000050150	ubiquitous		no data on male reproduction	NV23091	no ortholog Biomart	no ortholog Biomart	no ortholog Biomart	no ortholog Biomart	no ortholog Biomart
FBgn0030724	Nipsnap		1	ENSMUSG00000015242	ubiquitous		fertile	NV16230	BIMP10889	LOC100647522	GB42918	LOC105625405	LOC105199009	(co-)orthologs in the 6 hymenopterans
FBgn0024321	NK7.1		1	ENSMUSG00000044186	ubiquitous		no data on male reproduction	NV21168	no ortholog Biomart	no ortholog Biomart	no ortholog Biomart	no ortholog Biomart	no ortholog Biomart
FBgn0013305	Nmda1		1	ENSMUSG00000014529	ubiquitous		fertile	no ortholog Biomart	BIMP12990	LOC100645170	GB42940	LOC105619232	LOC105197113
FBgn0027785	NP15.6		1	ENSMUSG00000061633	ubiquitous		fertile	NV11761	BIMP23011	LOC105665884	no ortholog Biomart	LOC105625283	LOC105199100
FBgn0032251	Nse4		1	ENSMUSG00000109864	ubiquitous		no data on male reproduction	NV12145	BIMP14079	LOC100646843	GB52749	LOC105626468	no ortholog Biomart
FBgn0267326	Ntl	1, 2, 3	1	ENSMUSG00000070568	testis predominant expression	moderately high expression	abnormal male reproduction	NV12838	no ortholog Biomart	no ortholog Biomart	no ortholog biomart	no ortholog biomart	no ortholog Biomart
FBgn0061200	Nup153		2	ENSMUSG00000016982 / ENSMUSG00000084135	ubiquitous		no data on male reproduction	NV13324	no ortholog Biomart	no ortholog Biomart	GB43945	no ortholog Biomart	LOC105201895
FBgn0033264	Nup50		1	ENSMUSG00000072878	ubiquitous		fertile	NV14438	BIMP16975	LOC100645235	GB49762	LOC105618083	LOC105203585	(co-)orthologs in the 6 hymenopterans
FBgn0019952	Orct		2	ENSMUSG00000019834 / ENSMUSG00000070280	ubiquitous		no data on male reproduction	no ortholog Biomart	BIMP19103	LOC100644938	GB48846	no ortholog Biomart	no ortholog Biomart
FBgn0086365	Orct2		2	ENSMUSG00000019834 / ENSMUSG00000070280	ubiquitous		no data on male reproduction	no ortholog Biomart	BIMP19103	LOC100644938	GB48846	no ortholog Biomart	no ortholog Biomart
FBgn0037718	P58IPK		2	ENSMUSG00000027606 / ENSMUSG00000053856	ubiquitous		fertile	NV13479	BIMP19263	LOC100650289	GB48812	LOC105624836	LOC105196369	(co-)orthologs in the 6 hymenopterans
FBgn0285944	para		1	ENSMUSG00000038498	no expression in testis		no data on male reproduction	NV14617	BIMP12343	LOC100642930	GB42728	LOC105618274	LOC105196252	(co-)orthologs in the 6 hymenopterans
FBgn0029137	Patsas		1	ENSMUSG00000054117	no expression in testis		no data on male reproduction	no ortholog Biomart	no ortholog Biomart	no ortholog Biomart	no ortholog Biomart	no ortholog Biomart	no ortholog Biomart	no ortholog in any hymenopterans
FBgn0027601	pdgy		1	ENSMUSG00000024209	ubiquitous		fertile	no ortholog Biomart	BIMP20890	LOC100643214	GB40077	LOC105618768	LOC105193479
FBgn0265778	PDZ-GEF	1	1	ENSMUSG00000095040	ubiquitous		abnormal male reproduction	NV15063	BIMP11620	LOC100648358	GB50397	LOC105623391	LOC105203629	(co-)orthologs in the 6 hymenopterans
FBgn0038973	Pebp1		1	ENSMUSG00000047104	ubiquitous		no data on male reproduction	no ortholog Biomart	no ortholog Biomart	no ortholog Biomart	no ortholog Biomart	no ortholog Biomart	no ortholog Biomart	no ortholog in any hymenopterans
FBgn0267727	Pen	1, 2, 3	1	ENSMUSG00000038770	testis predominant expression	extremely high expression	abnormal male reproduction	NV14612	BIMP24976	LOC100651654	GB40656	LOC105623126/LOC105624806	LOC105195071	(co-)orthologs in the 6 hymenopterans
FBgn0001970	Pgant35A	2	1	ENSMUSG00000028938	testis predominant expression	moderate expression	no data on male reproduction	NV11868	BIMP18647	LOC100645031	GB45341	LOC105621197	LOC105197131	(co-)orthologs in the 6 hymenopterans
FBgn0051956	pgant4	2, 3	1	ENSMUSG00000028938	testis predominant expression	high expression	no data on male reproduction	no ortholog biomart	BIMP10142	LOC100646177	GB46740	LOC105620681	LOC105201214
FBgn0031681	pgant5		1	ENSMUSG00000028938	ubiquitous		no data on male reproduction	NV15903	BIMP13033/BIMP13032	LOC100646821	GB46961/GB46960	LOC105623011	LOC105202046	(co-)orthologs in the 6 hymenopterans
FBgn0035375	pgant6		1	ENSMUSG00000028938	ubiquitous		fertile	no ortholog Biomart	BIMP10142	LOC100646177	GB46740	LOC105620681	LOC105201214
FBgn0036529	pgant8		1	ENSMUSG00000028938	no expression in testis		no data on male reproduction	no ortholog Biomart	BIMP10142	LOC100646177	GB46740	LOC105620681	LOC105201214
FBgn0250906	Pgk		1	ENSMUSG00000031233	ubiquitous		fertile	NV10148	BIMP10275	LOC100645172	GB40302	LOC105622206	LOC105198397	(co-)orthologs in the 6 hymenopterans
FBgn0263234	Phae1		1	ENSMUSG00000034623	ubiquitous		no data on male reproduction	no ortholog Biomart	no ortholog Biomart	no ortholog Biomart	no ortholog Biomart	no ortholog Biomart	no ortholog Biomart	no ortholog in any hymenopterans
FBgn0004872	piwi		1	ENSMUSG00000029423	no expression in testis		fertile	NV16500 / NV10813 / NV12150	BIMP11114	LOC100646008	GB54204	LOC105624611/LOC105618328	LOC105195576/LOC105194044	(co-)orthologs in the 6 hymenopterans
FBgn0046697	Ppr-Y	2	2	ENSMUSG00000020878 / ENSMUSG00000025916	testis specific expression	very low expression	no data on male reproduction	no ortholog Biomart	BIMP21488	no ortholog Biomart	GB52196	no ortholog Biomart	no ortholog Biomart
FBgn0033520	Prx2540-1		1	ENSMUSG00000050114	ubiquitous		no data on male reproduction	NV14100	BIMP13281	LOC100644139	GB41413	LOC105625675	LOC105194114	(co-)orthologs in the 6 hymenopterans
FBgn0033518	Prx2540-2	2, 3	1	ENSMUSG00000050114	testis predominant expression	very high expression	fertile	NV14100	BIMP13281	LOC100644139	GB41413	LOC105625675	LOC105194114	(co-)orthologs in the 6 hymenopterans
FBgn0020255	Ran	1	2	ENSMUSG00000028287 / ENSMUSG00000083649	ubiquitous		abnormal male reproduction	NV14356	BIMP22896	LOC100646748	GB43229	LOC105622619	LOC105203546	(co-)orthologs in the 6 hymenopterans
FBgn0262483	Rbp		1	ENSMUSG00000071636	no expression in testis		no data on male reproduction	NV21381	BIMP20480	LOC100645149	GB55567	LOC105618153	LOC105194544	(co-)orthologs in the 6 hymenopterans
FBgn0026376	Rgl		2	ENSMUSG00000061707 / ENSMUSG00000095040	ubiquitous		fertile	NV11425	BIMP15134	LOC100645337	GB45052	LOC105621640	LOC105201729	(co-)orthologs in the 6 hymenopterans
FBgn0261258	rgn		1	ENSMUSG00000047720	ubiquitous		no data on male reproduction	no ortholog Biomart	no ortholog Biomart	no ortholog Biomart	no ortholog Biomart	no ortholog Biomart	no ortholog Biomart	no ortholog in any hymenopterans
FBgn0036980	RhoBTB		1	ENSMUSG00000036463	ubiquitous		no data on male reproduction	NV12669	BIMP15691	LOC105666965/LOC100645778	GB49505	LOC105623402	LOC105199617	(co-)orthologs in the 6 hymenopterans
FBgn0036518	RhoGAP71E		1	ENSMUSG00000027973	ubiquitous		fertile	NV14294	no ortholog Biomart	no ortholog Biomart	no ortholog Biomart	LOC105621748	LOC105194155
FBgn0030753	rngo		1	ENSMUSG00000047619	ubiquitous		fertile	NV19050	BIMP22332	LOC100644353	GB41754	LOC105621215	LOC105192998	(co-)orthologs in the 6 hymenopterans
FBgn0024733	RpL10		1	ENSMUSG00000060499	ubiquitous		fertile	NV11719	BIMP11907	LOC100649244	GB40875	LOC105624032	LOC105196408	(co-)orthologs in the 6 hymenopterans
FBgn0037672	sage		1	ENSMUSG00000030544	ubiquitous		no data on male reproduction	no ortholog Biomart	no ortholog Biomart	no ortholog Biomart	no ortholog Biomart	no ortholog Biomart	no ortholog Biomart	no ortholog in any hymenopterans
FBgn0011020	Sas-4	1	3	ENSMUSG00000052469 / ENSMUSG00000055602/ ENSMUSG00000071322	ubiquitous		abnormal male reproduction	NV15800	BIMP22692	LOC100651758	GB41451	LOC105624644	LOC105203931	(co-)orthologs in the 6 hymenopterans
FBgn0035298	SCOT		1	ENSMUSG00000076438	ubiquitous		fertile	NV10164	BIMP22357	LOC100646203	GB41843	LOC105624454	LOC105197413	(co-)orthologs in the 6 hymenopterans
FBgn0015808	ScpX		1	ENSMUSG00000027431	ubiquitous		no data on male reproduction	no ortholog Biomart	BIMP23112	LOC100647066	GB48124	LOC105618569	LOC105201416
FBgn0028993	scro		1	ENSMUSG00000044186	ubiquitous		no data on male reproduction	NV18395	BIMP12355	LOC100642447	no ortholog Biomart	LOC105621235	LOC105205202
FBgn0086348	se		2	ENSMUSG00000009093 / ENSMUSG00000025069	no expression in testis		fertile	NV12102	BIMP23163	LOC100646742	GB44803	LOC105622284	LOC105200535	(co-)orthologs in the 6 hymenopterans
FBgn0037036	Sems	2	1	ENSMUSG00000034623	testis specific expression	moderate expression	no data on male reproduction	no ortholog Biomart	no ortholog Biomart	no ortholog Biomart	no ortholog Biomart	no ortholog Biomart	no ortholog Biomart	no ortholog in any hymenopterans
FBgn0011710	Sep1		1	ENSMUSG00000022542	ubiquitous		no data on male reproduction	NV18102	BIMP19186	LOC105666347	GB52060	LOC105624470	LOC105197428	(co-)orthologs in the 6 hymenopterans
FBgn0010414	SerT		1	ENSMUSG00000070568	ubiquitous		no data on male reproduction	no ortholog Biomart	no ortholog Biomart	no ortholog Biomart	no ortholog Biomart	no ortholog Biomart	no ortholog Biomart	no ortholog in any hymenopterans
FBgn0003360	sesB		1	ENSMUSG00000069041	ubiquitous		fertile	NV13348	BIMP13639	LOC100652161	GB42422	LOC105626751	LOC105205552	(co-)orthologs in the 6 hymenopterans
FBgn0020251	sfl	1	1	ENSMUSG00000046321	ubiquitous		abnormal male reproduction	NV14587	BIMP11981	LOC100643169	GB43337/GB43338	LOC105621000	LOC105196796	(co-)orthologs in the 6 hymenopterans
FBgn0032475	Sfmbt		1	ENSMUSG00000048652	ubiquitous		no data on male reproduction	no ortholog Biomart	BIMP15094	LOC100642969	GB48998	LOC105618102	LOC105202763
FBgn0032640	Sgt	2, 3	1	ENSMUSG00000039335	testis predominant expression	very high expression	no data on male reproduction	NV17684	no ortholog Biomart	no ortholog Biomart	no ortholog biomart	no ortholog biomart	no ortholog Biomart
FBgn0052423	shep		2	ENSMUSG00000046173 / ENSMUSG00000051732	ubiquitous		fertile	no ortholog Biomart	no ortholog Biomart	no ortholog Biomart	GB53719	no ortholog Biomart	no ortholog Biomart
FBgn0037236	Skp2		1	ENSMUSG00000048520	ubiquitous		no data on male reproduction	NV13547	BIMP10249	LOC100650657	GB54353	LOC105620077	LOC105205491	(co-)orthologs in the 6 hymenopterans
FBgn0037140	SLC22A		1	ENSMUSG00000070280	no expression in testis		fertile	NV10540	BIMP10650	LOC100648522	GB48382	LOC105627256/LOC105622938	LOC105200894	(co-)orthologs in the 6 hymenopterans
FBgn0002941	slou		1	ENSMUSG00000044186	no expression in testis		no data on male reproduction	NV12623	BIMP15952	LOC100649071	GB50532	LOC105618661	LOC105198802	(co-)orthologs in the 6 hymenopterans
FBgn0003447	sn		1	ENSMUSG00000029707	ubiquitous		fertile	NV15503	BIMP15202	LOC100648492	GB51694	LOC105623721	LOC105202944	(co-)orthologs in the 6 hymenopterans
FBgn0005612	Sox14		1	ENSMUSG00000047021	ubiquitous		no data on male reproduction	no ortholog Biomart	no ortholog Biomart	no ortholog Biomart	no ortholog Biomart	LOC105620330	LOC105202442
FBgn0036411	Sox21a		1	ENSMUSG00000047021	no expression in testis		fertile	no ortholog Biomart	no ortholog Biomart	no ortholog Biomart	no ortholog Biomart	no ortholog Biomart	no ortholog Biomart	no ortholog in any hymenopterans
FBgn0003483	spn-E	1	1	ENSMUSG00000054003	ubiquitous		abnormal male reproduction	NV11276	BIMP18901	LOC100646901	GB48625	LOC105626098/LOC105620267	LOC105203723/LOC105205691	(co-)orthologs in the 6 hymenopterans
FBgn0024987	ssx		2	ENSMUSG00000046173 / ENSMUSG00000051732	ubiquitous		fertile	no ortholog Biomart	BIMP14375	LOC100649124	GB43841	LOC105622760	LOC105206147
FBgn0086704	stops		1	ENSMUSG00000038997	ubiquitous		no data on male reproduction	no ortholog Biomart	BIMP14751	LOC100647576	GB52927	LOC105625143	LOC105196462
FBgn0033876	Syngr		1	ENSMUSG00000040231	no expression in testis		fertile	NV13594	BIMP11948	LOC100651876	GB48894	LOC105621059	LOC105204596	(co-)orthologs in the 6 hymenopterans
FBgn0024909	Taf7		1	ENSMUSG00000074734	ubiquitous		fertile	NV23737	BIMP13147	LOC100647652	GB46898	LOC105619517	no ortholog Biomart
FBgn0031842	Tango1		1	ENSMUSG00000046957	ubiquitous		no data on male reproduction	fruitfly gene not found in biomart	fruitfly gene not found in biomart	fruitfly gene not found in biomart	fruitfly gene not found in biomart	fruitfly gene not found in biomart	fruitfly gene not found in biomart
FBgn0032163	TbCMF46	2	2	ENSMUSG00000020878 / ENSMUSG00000025916	testis specific expression	low expression	no data on male reproduction	no ortholog Biomart	BIMP21488	no ortholog Biomart	GB52196	no ortholog Biomart	no ortholog Biomart
FBgn0028902	Tektin-A	2, 3	1	ENSMUSG00000024175	testis predominant expression	very high expression	no data on male reproduction	no ortholog biomart	BIMP20578	LOC100649978	GB51331	LOC105617527	LOC105192903
FBgn0035638	Tektin-C	2, 3	1	ENSMUSG00000020799	testis specific expression	very high expression	fertile	NV13124	BIMP13070	LOC100646699	GB46926	LOC105622799	LOC105199435	orthologs in the 6 hymenopterans
FBgn0031692	TpnC25D		1	ENSMUSG00000045004	ubiquitous		no data on male reproduction	NV11095	BIMP21857	LOC100647229	GB45174	LOC105623802	LOC105204473	(co-)orthologs in the 6 hymenopterans
FBgn0033027	TpnC4		3	ENSMUSG00000020690 / ENSMUSG00000020940/ ENSMUSG00000044056	ubiquitous		no data on male reproduction	NV18893	no ortholog Biomart	no ortholog Biomart	no ortholog Biomart	no ortholog Biomart	LOC105193765
FBgn0013348	TpnC41C		1	ENSMUSG00000045004	ubiquitous		no data on male reproduction	NV17687	BIMP20049/BIMP20048	LOC100645885/LOC105666319	GB40618/GB40619	LOC105627009/LOC105627008	LOC105193756	(co-)orthologs in the 6 hymenopterans
FBgn0010423	TpnC47D		1	ENSMUSG00000045004	ubiquitous		no data on male reproduction	NV15310	BIMP19855	LOC100650495	GB45211	LOC105624099	LOC105202999	(co-)orthologs in the 6 hymenopterans
FBgn0010424	TpnC73F		1	ENSMUSG00000045004	ubiquitous		no data on male reproduction	NV15310	BIMP19855	LOC100650495	GB45211	LOC105624099	LOC105202999	(co-)orthologs in the 6 hymenopterans
FBgn0032586	Tpr2		1	ENSMUSG00000053856	ubiquitous		no data on male reproduction	NV15535	BIMP22559	LOC100651622	GB41796	LOC105621228	LOC105198486	(co-)orthologs in the 6 hymenopterans
FBgn0040070	Trx-2		1	ENSMUSG00000038709	ubiquitous		fertile	NV13156	BIMP22698	LOC100643526	GB48574	LOC105625036	LOC105205120	(co-)orthologs in the 6 hymenopterans
FBgn0029752	TrxT	2, 3	1	ENSMUSG00000038709	testis predominant expression	very high expression	no data on male reproduction	NV13156	BIMP22698	LOC100643526	GB48574	LOC105625036	LOC105205120	(co-)orthologs in the 6 hymenopterans
FBgn0031854	TTLL3A		1	ENSMUSG00000022388	no data on expression		no data on male reproduction	NV18559	BIMP23449	LOC100642657	GB50669	LOC105627916	LOC105194254	(co-)orthologs in the 6 hymenopterans
FBgn0031853	TTLL3B	1, 2, 3	1	ENSMUSG00000022388	testis predominant expression	very high expression	abnormal male reproduction	NV13119	BIMP15354/BIMP23451	LOC100650509/LOC105666413	GB53520/GB50671	LOC105617098	LOC105196170	(co-)orthologs in the 6 hymenopterans
FBgn0003891	tud	1	1	ENSMUSG00000040140	ubiquitous		abnormal male reproduction	NV25831	BIMP25242	LOC100644474	GB53973	LOC105622554	LOC105197281/LOC105207983/LOC105208029	(co-)orthologs in the 6 hymenopterans
FBgn0034636	twz	2, 3	1	ENSMUSG00000051648	testis predominant expression	high expression	no data on male reproduction	NV17169	BIMP13629	LOC100648439	GB42411	LOC105625268	LOC105193441	(co-)orthologs in the 6 hymenopterans
FBgn0015320	Ubc2	2, 3	1	ENSMUSG00000063447	testis predominant expression	very high expression	no data on male reproduction	NV13555	BIMP15298	LOC100647680	GB51664	no ortholog biomart	LOC105203104
FBgn0010812	unc-45		1	ENSMUSG00000039335	ubiquitous		no data on male reproduction	NV16001	BIMP19130	LOC100649226	GB52008	LOC105622226	LOC105198398	(co-)orthologs in the 6 hymenopterans
FBgn0036237	viaf		1	ENSMUSG00000029235	ubiquitous		fertile	NV15575	BIMP11595	LOC100646979	GB43808	LOC105623379	LOC105193255	(co-)orthologs in the 6 hymenopterans
FBgn0261930	vnd		1	ENSMUSG00000044186	no expression in testis		no data on male reproduction	NV10695	BIMP22056	LOC100648138	GB42790	LOC105617777	LOC105202141	(co-)orthologs in the 6 hymenopterans
FBgn0260005	wtrw		1	ENSMUSG00000029607	ubiquitous		no data on male reproduction	NV16779 / NV16778	BIMP25520/BIMP25521	LOC100646494	GB50805/GB50806	LOC105623219	LOC105197897	(co-)orthologs in the 6 hymenopterans
FBgn0263603	Zn72D		1	ENSMUSG00000027719	ubiquitous		no data on male reproduction	no ortholog Biomart	no ortholog Biomart	no ortholog Biomart	no ortholog Biomart	no ortholog Biomart	no ortholog Biomart	no ortholog in any hymenopterans

## Sheet: S4.Ap1.454_GO_fruitfly
in grey Adjusted P-value >0.05
in bold: GO Terms specifically related to reproduction
"Biological Process" GO Term	Overlap	P-value	Adjusted P-value	Old P-value	Old Adjusted P-value	Odds Ratio	Combined Score	Genes
glutathione metabolic process (GO:0006749)	30/47	3.54338e-38	2.96935e-35	4.47583e-23	3.75075e-20	-1.65939	143.095	GstD8;GstD9;GstD6;GstD7;GstD4;GstD5;GstD2;GstD10;GstD3;GstD1;GstE12;GstE13;GstE10;GstE11;se;GstT2;GstT3;GstT1;GstE9;GstE7;GstE8;GstE5;GstE6;GstE3;GstE4;GstE1;GstE2;GstO3;GstO1;GstO2
peptide metabolic process (GO:0006518)	30/72	1.26344e-30	5.2938e-28	5.24817e-19	2.19899e-16	-2.70619	186.304	GstD8;GstD9;GstD6;GstD7;GstD4;GstD5;GstD2;GstD10;GstD3;GstD1;GstE12;GstE13;GstE10;GstE11;se;GstT2;GstT3;GstT1;GstE9;GstE7;GstE8;GstE5;GstE6;GstE3;GstE4;GstE1;GstE2;GstO3;GstO1;GstO2
sodium ion transmembrane transport (GO:0035725)	19/27	7.51827e-26	2.1001e-23	1.37387e-15	3.83766e-13	-2.22108	128.489	ine;NAAT1;Ntl;CG8850;CG43066;SerT;CG31904;para;CG4476;DAT;CG15279;CG13794;CG13795;CG13796;List;CG33296;Gat;CG1698;CG13793
monocarboxylic acid biosynthetic process (GO:0072330)	17/34	1.37296e-19	2.87636e-17	2.84451e-12	5.95924e-10	-2.27269	98.708	CG11407;Acsl;CG11659;CG9993;bgm;hll;CG3394;CG4830;CG5568;CG8834;CG11391;CG44252;Fatp;CG6300;CG4563;CG17999;CG11453
sodium ion transport (GO:0006814)	21/63	2.17275e-19	3.64152e-17	4.03567e-12	6.76379e-10	-1.70147	73.1175	ine;NAAT1;Ntl;CG8850;Nha2;Nha1;CG43066;SerT;CG31904;para;CG4476;DAT;CG15279;CG13794;CG13795;CG13796;List;CG33296;Gat;CG1698;CG13793
fatty acid metabolic process (GO:0006631)	18/42	3.93059e-19	5.48973e-17	4.92775e-12	6.88242e-10	-1.88111	79.722	CG11407;Acsl;CG11659;CG9993;bgm;hll;CG3394;CG4830;CG5568;CG8834;pdgy;CG11391;CG44252;Fatp;CG6300;CG4563;CG17999;CG11453
neurotransmitter transport (GO:0006836)	15/25	4.62558e-19	5.53748e-17	7.84002e-12	9.38562e-10	-2.56832	108.428	ine;NAAT1;Ntl;CG8850;CG43066;CG31904;CG4476;CG15279;CG13794;CG13795;CG13796;List;CG33296;CG1698;CG13793
inorganic cation transmembrane transport (GO:0098662)	22/79	2.44728e-18	2.56352e-16	2.38764e-11	2.22316e-09	-2.07909	84.3101	ine;NAAT1;cac;Ntl;CG8850;Ca-alpha1T;CG43066;SerT;CG31904;para;CG4476;DAT;CG15279;CG13794;CG13795;CG13796;List;CG33296;Gat;CG1698;Ca-alpha1D;CG13793
lipid biosynthetic process (GO:0008610)	18/46	2.88165e-18	2.68313e-16	1.66622e-11	1.74536e-09	-1.76729	71.3777	CG11407;Acsl;CG11659;LPCAT;CG9993;bgm;hll;CG3394;CG4830;CG5568;CG8834;CG11391;CG44252;Fatp;CG6300;CG4563;CG17999;CG11453
proteolysis (GO:0006508)	37/305	8.35585e-17	7.00221e-15	1.00151e-08	5.59509e-07	-1.04504	38.6884	CG8563;CG3097;CG8562;CG8560;CG6041;CG8539;CG4477;CG4017;CG42264;CG7025;CG12374;CG18417;CG16998;CG2915;CG32269;CG3108;etaTry;CG10663;CG11037;CG32271;CG11911;CG7142;Phae1;Ance;Acer;CG18585;CG3795;CG3650;CG33160;CG4408;CG17633;CG14820;CG32379;Nep3;CG31266;Nep4;Sems
peptidyl-S-diacylglycerol-L-cysteine biosynthetic process from peptidyl-cysteine (GO:0018231)	12/21	3.9603e-15	2.76561e-13	1.56002e-09	1.18845e-07	-2.7735	91.976	CG4676;CG17197;CG17196;Dnz1;CG13029;CG17287;CG10344;CG17198;Patsas;CG17195;CG1407;CG4956
peptidyl-L-cysteine S-palmitoylation (GO:0018230)	12/21	3.9603e-15	2.76561e-13	1.56002e-09	1.18845e-07	-2.62551	87.0684	CG4676;CG17197;CG17196;Dnz1;CG13029;CG17287;CG10344;CG17198;Patsas;CG17195;CG1407;CG4956
fatty acid biosynthetic process (GO:0006633)	17/57	5.08528e-15	3.27805e-13	1.96436e-09	1.37178e-07	-1.49349	49.1542	CG11407;Acsl;CG11659;CG9993;bgm;hll;CG3394;CG4830;CG5568;CG8834;CG11391;CG44252;Fatp;CG6300;CG4563;CG17999;CG11453
protein targeting to membrane (GO:0006612)	13/29	1.74816e-14	1.0464e-12	3.1523e-09	2.03202e-07	-2.82027	89.3393	Dnz1;Sgt;CG13029;CG10344;CG4676;CG17197;CG17196;CG17287;CG17198;Patsas;CG17195;CG1407;CG4956
defense response to Gram-negative bacterium (GO:0050829)	22/122	4.77379e-14	2.66695e-12	2.79533e-08	1.37793e-06	-1.18309	36.289	CG17917;CG11159;CG17919;CG30062;unc-45;CG30060;LysS;CG7054;CG8492;LysP;aub;CG7798;a5;GstO2;LysX;LysB;Pebp1;CG16756;LysD;CG16799;LysE;CG10298
protein acylation (GO:0043543)	12/26	1.17385e-13	6.14806e-12	9.99678e-09	5.59509e-07	-2.43241	72.421	CG4676;CG17197;CG17196;Dnz1;CG13029;CG17287;CG10344;CG17198;Patsas;CG17195;CG1407;CG4956
protein palmitoylation (GO:0018345)	12/27	2.06986e-13	1.02032e-11	1.39444e-08	7.3034e-07	-2.40232	70.1625	CG4676;CG17197;CG17196;Dnz1;CG13029;CG17287;CG10344;CG17198;Patsas;CG17195;CG1407;CG4956
calcium-mediated signaling (GO:0019722)	13/37	7.77787e-13	3.62103e-11	3.31268e-08	1.54224e-06	-2.00949	56.0292	TpnC41C;cac;CG13526;TpnC25D;TpnC47D;TpnC73F;CG17493;CG17770;CG31802;CG5024;TpnC4;Ca-alpha1D;CG30378
second-messenger-mediated signaling (GO:0019932)	13/39	1.70154e-12	7.5047e-11	5.52725e-08	2.43781e-06	-1.98114	53.6878	TpnC41C;cac;CG13526;TpnC25D;TpnC47D;TpnC73F;CG17493;CG17770;CG31802;CG5024;TpnC4;Ca-alpha1D;CG30378
establishment of protein localization to membrane (GO:0090150)	12/39	3.63714e-11	1.52396e-09	3.72478e-07	1.56068e-05	-2.07325	49.8352	CG4676;CG17197;CG17196;Dnz1;CG13029;CG17287;CG10344;CG17198;Patsas;CG17195;CG1407;CG4956
defense response to bacterium (GO:0042742)	24/216	1.57385e-10	6.28041e-09	1.73865e-05	0.000582795	-1.24065	28.0044	CG17917;CG11159;CG17919;CG30062;unc-45;CG30060;LysS;CG7054;CG8492;LysP;aub;CG7798;a5;GstO2;LysX;LysB;Pebp1;ssx;CG16756;Hsf;LysD;CG16799;LysE;CG10298
phospholipid translocation (GO:0045332)	6/7	9.09389e-10	3.31334e-08	4.35794e-06	0.000165998	-3.82937	79.7207	CG4301;CG31729;CG9981;ATP8B;CG33298;CG42321
regulation of humoral immune response (GO:0002920)	7/11	9.05021e-10	3.31334e-08	2.67237e-06	0.00010664	-3.42192	71.2549	CG17917;CG17919;a5;CG30060;Pebp1;CG7054;CG10298
lipid translocation (GO:0034204)	6/8	3.56772e-09	1.24573e-07	7.3792e-06	0.000257657	-3.45879	67.2781	CG4301;CG31729;CG9981;ATP8B;CG33298;CG42321
phospholipid transport (GO:0015914)	7/13	4.524e-09	1.51645e-07	6.08764e-06	0.000221802	-1.72668	33.1762	CG4301;CG31729;CG9981;ATP8B;CG33298;CG42321;ScpX
protein lipidation (GO:0006497)	12/64	1.82708e-08	5.88882e-07	3.05105e-05	0.000946956	-1.53739	27.3931	CG4676;CG17197;CG17196;Dnz1;CG13029;CG17287;CG10344;CG17198;Patsas;CG17195;CG1407;CG4956
regulation of antimicrobial humoral response (GO:0002759)	7/17	4.73839e-08	1.47066e-06	2.37747e-05	0.000766278	-2.67796	45.1637	CG17917;CG17919;a5;CG30060;Pebp1;CG7054;CG10298
protein targeting (GO:0006605)	12/72	7.25285e-08	2.17068e-06	8.42061e-05	0.00235216	-1.40877	23.1592	CG4676;CG17197;CG17196;Dnz1;CG13029;CG17287;CG10344;CG17198;Patsas;CG17195;CG1407;CG4956
regulation of response to biotic stimulus (GO:0002831)	7/18	7.60246e-08	2.19685e-06	3.19352e-05	0.000955775	-2.89275	47.4185	CG17917;CG17919;a5;CG30060;Pebp1;CG7054;CG10298
regulation of response to external stimulus (GO:0032101)	7/19	1.18025e-07	3.29682e-06	4.22652e-05	0.00122132	-2.86341	45.6782	CG17917;CG17919;a5;CG30060;Pebp1;CG7054;CG10298
cell cycle G2/M phase transition (GO:0044839)	6/16	8.74013e-07	2.36265e-05	0.000140969	0.0038107	-2.86332	39.9437	CG5003;CycB;CG15056;CG14891;Skp2;bol
flagellated sperm motility (GO:0030317)	6/20	3.91593e-06	9.94409e-05	0.000381619	0.00999364	-2.39634	29.8356	mip120;Tektin-A;CG32819;Tektin-C;Ntl;CG32820
plasma membrane bounded cell projection assembly (GO:0120031)	11/86	3.86553e-06	9.94409e-05	0.00124276	0.0306304	-1.47877	18.4305	Tektin-A;CG32819;Sas-4;PDZ-GEF;Sep1;TTLL3B;Cdlc2;Tektin-C;CG5142;sn;ctp
cilium organization (GO:0044782)	10/77	9.27408e-06	0.000228579	0.00185101	0.0443185	-1.40161	16.2423	Tektin-A;CG32819;Sas-4;Sep1;TTLL3B;Cdlc2;CG6652;Tektin-C;CG5142;ctp
G2/M transition of mitotic cell cycle (GO:0000086)	5/14	9.96617e-06	0.000238619	0.000623426	0.0158312	-3.0772	35.438	CG5003;CycB;CG15056;CG14891;Skp2
amino acid transport (GO:0006865)	7/40	2.89156e-05	0.00067309	0.00201221	0.0459236	-2.24076	23.4185	NAAT1;CG4476;CG15279;CG8850;List;Gat;CG1698
mitotic cell cycle phase transition (GO:0044772)	6/31	6.01902e-05	0.00136323	0.00269392	0.0564377	-1.78853	17.3809	CG5003;CycB;CycE;CG15056;CG14891;Skp2
oligosaccharide biosynthetic process (GO:0009312)	4/11	7.61876e-05	0.0015572	0.00213726	0.0459236	-3.43212	32.5444	CG7304;CG7579;Pgant35A;CG31776
carbohydrate biosynthetic process (GO:0016051)	4/11	7.61876e-05	0.0015572	0.00213726	0.0459236	-3.30606	31.3491	CG7304;CG7579;Pgant35A;CG31776
long-chain fatty acid metabolic process (GO:0001676)	4/11	7.61876e-05	0.0015572	0.00213726	0.0459236	-2.87297	27.2424	pdgy;Acsl;bgm;hll
cilium assembly (GO:0060271)	9/79	7.45422e-05	0.0015572	0.00674347	0.110804	-1.23725	11.759	Tektin-A;CG32819;Sas-4;Sep1;TTLL3B;Cdlc2;Tektin-C;CG5142;ctp
mitotic cytokinesis (GO:0000281)	8/65	0.000107715	0.00214917	0.00692057	0.111528	-1.55822	14.2359	CG17493;chic;Sep1;CycB;CG31802;alphaTub84D;Act57B;Bap55
regulation of phosphatase activity (GO:0010921)	4/12	0.000112234	0.00218727	0.00276377	0.0564887	-2.82941	25.7333	CG14689;CG31391;CG32812;CG31467
amino acid transmembrane transport (GO:0003333)	6/36	0.000144663	0.00275517	0.00517105	0.094159	-2.00071	17.6885	NAAT1;CG4476;CG15279;CG8850;List;CG1698
regulation of transposition (GO:0010528)	4/13	0.000159215	0.00287861	0.00350535	0.0683136	-2.90782	25.4296	spn-E;mael;aub;piwi
negative regulation of phosphatase activity (GO:0010923)	4/13	0.000159215	0.00287861	0.00350535	0.0683136	-2.85852	24.9985	CG14689;CG31391;CG32812;CG31467
cytoskeleton-dependent cytokinesis (GO:0061640)	8/69	0.000164884	0.00287861	0.00948811	0.13812	-1.70923	14.8878	CG17493;chic;Sep1;CycB;CG31802;alphaTub84D;Act57B;Bap55
SCF-dependent proteasomal ubiquitin-dependent protein catabolic process (GO:0031146)	7/52	0.000164144	0.00287861	0.00735681	0.112318	-1.64965	14.3763	CG9316;CG5003;CG2010;jet;CG15056;CG14891;Skp2
negative regulation of hydrolase activity (GO:0051346)	4/15	0.000293185	0.00491378	0.00537084	0.094159	-2.73676	22.2628	CG14689;CG31391;CG32812;CG31467
negative regulation of dephosphorylation (GO:0035305)	4/15	0.000293185	0.00491378	0.00537084	0.094159	-2.59418	21.1029	CG14689;CG31391;CG32812;CG31467
carboxylic acid transmembrane transport (GO:1905039)	6/42	0.000347327	0.00570706	0.0099715	0.139269	-1.92507	15.3337	NAAT1;CG4476;CG15279;CG8850;List;CG1698
peptidyl-glutamic acid modification (GO:0018200)	3/7	0.00037997	0.00578937	0.00561808	0.094159	-3.43016	27.0139	TTLL3A;TTLL3B;CG5142
glycerol-3-phosphate metabolic process (GO:0006072)	3/7	0.00037997	0.00578937	0.00561808	0.094159	-3.01241	23.724	CG8298;Gk1;Gk2
Golgi vesicle budding (GO:0048194)	3/7	0.00037997	0.00578937	0.00561808	0.094159	-2.7726	21.8354	CG4301;CG9981;CG42321
action potential (GO:0001508)	3/7	0.00037997	0.00578937	0.00561808	0.094159	-2.45732	19.3524	para;sesB;Ca-alpha1T
vesicle budding from membrane (GO:0006900)	3/8	0.000597715	0.00863595	0.00750577	0.112318	-3.96799	29.452	CG4301;CG9981;CG42321
positive regulation of ATP metabolic process (GO:1903580)	3/8	0.000597715	0.00863595	0.00750577	0.112318	-3.32495	24.6791	sesB;Pgk;CG9961
calcium ion import (GO:0070509)	3/8	0.000597715	0.00863595	0.00750577	0.112318	-2.03838	15.1297	cac;Ca-alpha1D;Ca-alpha1T
cellular response to oxidative stress (GO:0034599)	5/31	0.000615271	0.00873894	0.0118105	0.160852	-2.09898	15.5187	Prx2540-1;CG12896;Prx2540-2;sesB;CG13473
RNA interference (GO:0016246)	5/32	0.000715753	0.00999668	0.0132349	0.168043	-1.94962	14.1195	spn-E;blanks;loqs;aub;piwi
proteasome-mediated ubiquitin-dependent protein catabolic process (GO:0043161)	12/178	0.000786439	0.0108039	0.0645594	0.500867	-1.04916	7.49941	Sgt;CG2126;CG7656;CG9316;CG5003;CG2010;Nedd4;jet;CG15056;CG14891;Skp2;CG42797
regulation of nuclear-transcribed mRNA poly(A) tail shortening (GO:0060211)	3/9	0.000881491	0.0117252	0.00972442	0.13812	-4.34681	30.575	spn-E;aub;piwi
positive regulation of nuclear-transcribed mRNA poly(A) tail shortening (GO:0060213)	3/9	0.000881491	0.0117252	0.00972442	0.13812	-4.31537	30.3538	spn-E;aub;piwi
triglyceride metabolic process (GO:0006641)	4/20	0.000951121	0.0124537	0.0126506	0.163096	-2.64307	18.3901	pdgy;CG8298;Gk1;Gk2
negative regulation of transposition (GO:0010529)	4/21	0.00115401	0.0148779	0.0146119	0.182758	-2.33092	15.7675	spn-E;mael;aub;piwi
positive regulation of nuclear-transcribed mRNA catabolic process, deadenylation-dependent decay (GO:1900153)	3/10	0.00123812	0.015258	0.0122846	0.160852	-3.59203	24.0456	spn-E;aub;piwi
cilium movement involved in cell motility (GO:0060294)	3/10	0.00123812	0.015258	0.0122846	0.160852	-3.39148	22.7031	Tektin-A;CG32819;Tektin-C
ammonium transport (GO:0015696)	3/10	0.00123812	0.015258	0.0122846	0.160852	-3.30033	22.093	SerT;DAT;SLC22A
organophosphate biosynthetic process (GO:0090407)	4/22	0.00138539	0.0165851	0.0167552	0.200584	-2.30143	15.1475	LPCAT;CG8298;Gk1;Gk2
oogenesis (GO:0048477)	13/216	0.00137669	0.0165851	0.106752	0.643582	-1.00552	6.62443	spn-E;mip120;PDZ-GEF;arx;mael;Sfmbt;aub;kuz;sesB;loqs;arm;ctp;piwi
cation transport (GO:0006812)	5/37	0.00141176	0.0166627	0.0220973	0.250237	-1.93858	12.7227	Orct2;wtrw;Ntl;Nha2;Nha1
regulation of gene silencing by miRNA (GO:0060964)	3/11	0.00167384	0.0187024	0.0151943	0.184533	-3.86288	24.694	mael;Adar;Bap55
acylglycerol metabolic process (GO:0006639)	3/11	0.00167384	0.0187024	0.0151943	0.184533	-3.6913	23.5971	CG8298;Gk1;Gk2
oligosaccharide metabolic process (GO:0009311)	4/23	0.00164727	0.0187024	0.0190853	0.222131	-1.6432	10.5307	CG7304;CG7579;Pgant35A;CG31776
positive regulation of cellular process (GO:0048522)	8/97	0.00164334	0.0187024	0.050147	0.428808	-1.50685	9.66047	Orct2;Nse4;cac;CycB;CycD;CycE;bun;Skp2
hydrogen peroxide catabolic process (GO:0042744)	3/12	0.00219437	0.0241959	0.0184585	0.217862	-3.34371	20.4697	Prx2540-1;CG12896;Prx2540-2
inorganic anion transport (GO:0015698)	4/26	0.00263576	0.0286853	0.0272337	0.304291	-2.59941	15.4368	Best4;Clic;Best1;Best3
hydrogen peroxide metabolic process (GO:0042743)	3/13	0.00280492	0.0297535	0.0220804	0.250237	-1.97119	11.5835	Prx2540-1;CG12896;Prx2540-2
regulation of cell cycle process (GO:0010564)	5/43	0.00278948	0.0297535	0.0369286	0.368407	-1.55516	9.14729	CG17493;CycB;CG31802;CycD;CycE
female gamete generation (GO:0007292)	12/208	0.00294146	0.0308118	0.145014	0.750134	-0.903213	5.26469	spn-E;mip120;kuz;PDZ-GEF;sesB;arx;mael;arm;Sfmbt;ctp;aub;piwi
neuron maturation (GO:0042551)	5/44	0.00308943	0.0315725	0.0398746	0.382191	-1.8996	10.9793	chic;cac;shep;Sox14;Ca-alpha1D
neuron remodeling (GO:0016322)	5/44	0.00308943	0.0315725	0.0398746	0.382191	-1.80253	10.4182	chic;cac;shep;Sox14;Ca-alpha1D
regulation of gene silencing by RNA (GO:0060966)	3/15	0.00431445	0.0435603	0.0303986	0.335184	-2.78046	15.1418	loqs;mael;Adar
protein polyubiquitination (GO:0000209)	7/90	0.00439242	0.0438196	0.0812205	0.571956	-1.27696	6.93117	CG7656;Ubc2;Nedd4;CG5440;CG9014;CG2924;CG42797
chloride transport (GO:0006821)	4/30	0.00449885	0.0443534	0.0408937	0.385044	-2.36538	12.7823	Best4;Clic;Best1;Best3
cilium movement (GO:0003341)	4/31	0.0050742	0.0494439	0.0448163	0.391573	-2.06281	10.899	Tektin-A;CG32819;CG6971;Tektin-C
regulation of cyclin-dependent protein kinase activity (GO:1904029)	3/16	0.00522149	0.0502944	0.0350913	0.36134	-2.47317	12.9964	CycB;CycD;CycE
carbohydrate derivative biosynthetic process (GO:1901137)	3/17	0.00623472	0.0587044	0.0401346	0.382191	-2.65696	13.4911	CG8298;Gk1;Gk2
positive regulation of circadian sleep/wake cycle, sleep (GO:0045938)	3/17	0.00623472	0.0587044	0.0401346	0.382191	-2.36577	12.0125	Acer;bgm;hll
transepithelial transport (GO:0070633)	2/6	0.0072595	0.0627161	0.0357891	0.36134	-6.0375	29.7374	cac;Ca-alpha1D
purine ribonucleotide transport (GO:0015868)	2/6	0.0072595	0.0627161	0.0357891	0.36134	-5.1279	25.2572	sesB;Ant2
positive regulation of oxidative phosphorylation (GO:1903862)	2/6	0.0072595	0.0627161	0.0357891	0.36134	-4.75809	23.4357	Pgk;CG9961
targeting of mRNA for destruction involved in RNA interference (GO:0030423)	2/6	0.0072595	0.0627161	0.0357891	0.36134	-4.66318	22.9683	spn-E;aub
fatty-acyl-CoA biosynthetic process (GO:0046949)	2/6	0.0072595	0.0627161	0.0357891	0.36134	-4.17383	20.558	pdgy;Acsl
miRNA metabolic process (GO:0010586)	2/6	0.0072595	0.0627161	0.0357891	0.36134	-3.27035	16.1079	loqs;mael
positive regulation of cell cycle (GO:0045787)	4/34	0.00709046	0.0627161	0.0577994	0.474862	-1.9094	9.44964	CycB;CycD;CycE;Skp2
cytoskeleton organization (GO:0007010)	5/53	0.00691525	0.0627161	0.0726937	0.539092	-1.5675	7.79678	Act88F;Act87E;mael;Act79B;Act57B
microtubule polymerization (GO:0046785)	3/18	0.00735712	0.0629109	0.0455231	0.393282	-2.13674	10.4959	CG32819;Sas-4;CG32820
heart morphogenesis (GO:0003007)	3/19	0.00859133	0.0727225	0.0512501	0.433814	-2.09395	9.96091	Acer;kuz;arm
negative regulation of transposition, DNA-mediated (GO:0000335)	2/7	0.0100113	0.0798998	0.0448581	0.391573	-4.7538	21.8867	spn-E;piwi
regulation of transposition, DNA-mediated (GO:0000337)	2/7	0.0100113	0.0798998	0.0448581	0.391573	-4.45847	20.527	spn-E;piwi
organic cation transport (GO:0015695)	2/7	0.0100113	0.0798998	0.0448581	0.391573	-3.54003	16.2984	Orct2;SLC22A
hexose biosynthetic process (GO:0019319)	2/7	0.0100113	0.0798998	0.0448581	0.391573	-2.64954	12.1986	Pgk;CG9961
gluconeogenesis (GO:0006094)	2/7	0.0100113	0.0798998	0.0448581	0.391573	-2.04934	9.43523	Pgk;CG9961
fluid transport (GO:0042044)	2/7	0.0100113	0.0798998	0.0448581	0.391573	-1.47541	6.79285	cac;Ca-alpha1D
posttranscriptional gene silencing by RNA (GO:0035194)	4/38	0.0105133	0.0831146	0.0778895	0.553147	-1.85595	8.45408	spn-E;blanks;aub;piwi
cilium-dependent cell motility (GO:0060285)	3/21	0.0114039	0.086985	0.0636872	0.500867	-2.29708	10.2767	Tektin-A;CG32819;Tektin-C
ATP generation from ADP (GO:0006757)	3/21	0.0114039	0.086985	0.0636872	0.500867	-2.24582	10.0474	Pgk;CG9961;Ald
glycolytic process (GO:0006096)	3/21	0.0114039	0.086985	0.0636872	0.500867	-2.18943	9.7951	Pgk;CG9961;Ald
organelle assembly (GO:0070925)	9/161	0.0114181	0.086985	0.212209	0.813476	-1.16805	5.22418	Tektin-A;CG32819;Sas-4;Sep1;TTLL3B;Cdlc2;Tektin-C;CG5142;ctp
membrane protein ectodomain proteolysis (GO:0006509)	2/8	0.0131492	0.0958175	0.054668	0.453582	-4.00236	17.3358	kuz;mmd
regulation of centrosome duplication (GO:0010824)	2/8	0.0131492	0.0958175	0.054668	0.453582	-2.49977	10.8275	CG17493;CG31802
'de novo' posttranslational protein folding (GO:0051084)	3/22	0.0129857	0.0958175	0.0703793	0.526588	-2.27715	9.89172	DnaJ-1;CG5001;CG2887
chaperone mediated protein folding requiring cofactor (GO:0051085)	3/22	0.0129857	0.0958175	0.0703793	0.526588	-2.21644	9.628	DnaJ-1;CG5001;CG2887
positive regulation of circadian rhythm (GO:0042753)	3/22	0.0129857	0.0958175	0.0703793	0.526588	-2.18181	9.47757	Acer;bgm;hll
regulation of intracellular mRNA localization (GO:1904580)	3/23	0.0146865	0.102877	0.0773738	0.553147	-2.10458	8.88306	spn-E;mael;aub
regulation of cell maturation (GO:1903429)	3/23	0.0146865	0.102877	0.0773738	0.553147	-2.10364	8.87912	spn-E;mael;aub
regulation of oocyte development (GO:0060281)	3/23	0.0146865	0.102877	0.0773738	0.553147	-2.10092	8.86761	spn-E;mael;aub
regulation of BMP signaling pathway (GO:0030510)	4/42	0.0148546	0.102877	0.100998	0.613306	-1.84424	7.76323	Acsl;CG15056;CG14891;piwi
calcium ion transport (GO:0006816)	4/42	0.0148546	0.102877	0.100998	0.613306	-1.76275	7.4202	cac;wtrw;Ca-alpha1D;Ca-alpha1T
protein ubiquitination (GO:0016567)	9/168	0.0147492	0.102877	0.246526	0.813476	-1.01086	4.26234	CG2574;CG11700;CG7656;Ubc2;Nedd4;CG5440;CG9014;klhl10;CG42797
cold acclimation (GO:0009631)	2/9	0.0166542	0.109892	0.0651486	0.500867	-3.52009	14.4151	Hsp26;Hsp23
regulation of cysteine-type endopeptidase activity involved in apoptotic process (GO:0043281)	2/9	0.0166542	0.109892	0.0651486	0.500867	-3.50638	14.3589	Cyt-c-p;viaf
regulation of centrosome cycle (GO:0046605)	2/9	0.0166542	0.109892	0.0651486	0.500867	-2.7335	11.1939	CG17493;CG31802
calcium ion transmembrane transport (GO:0070588)	3/24	0.0165072	0.109892	0.0846598	0.575211	-2.26463	9.29394	cac;Ca-alpha1D;Ca-alpha1T
nicotinamide nucleotide metabolic process (GO:0046496)	3/24	0.0165072	0.109892	0.0846598	0.575211	-2.12146	8.70637	Pgk;CG9961;Ald
regulation of protein serine/threonine kinase activity (GO:0071900)	3/24	0.0165072	0.109892	0.0846598	0.575211	-2.06746	8.48477	CycB;CycD;CycE
intracellular mRNA localization (GO:0008298)	3/25	0.0184486	0.12078	0.0922263	0.599113	-2.14871	8.57929	spn-E;tud;mael
positive regulation of G1/S transition of mitotic cell cycle (GO:1900087)	2/10	0.0205083	0.130214	0.0762334	0.553147	-3.16834	12.3151	CycD;CycE
regulation of embryonic pattern specification (GO:1902875)	3/26	0.0205111	0.130214	0.100061	0.613306	-2.05921	8.00371	spn-E;mael;aub
regulation of pole plasm oskar mRNA localization (GO:0007317)	3/26	0.0205111	0.130214	0.100061	0.613306	-1.92195	7.47022	spn-E;mael;aub
regulation of cyclin-dependent protein serine/threonine kinase activity (GO:0000079)	3/26	0.0205111	0.130214	0.100061	0.613306	-1.88776	7.33731	CycB;CycD;CycE
neuroblast fate determination (GO:0007400)	3/27	0.0226951	0.142996	0.108153	0.647376	-1.7496	6.62331	kuz;CycE;vnd
positive regulation of BMP signaling pathway (GO:0030513)	2/11	0.0246937	0.148873	0.0878604	0.575211	-3.34044	12.3637	CG15056;CG14891
regulation of ATP-dependent microtubule motor activity, plus-end-directed (GO:2000580)	2/11	0.0246937	0.148873	0.0878604	0.575211	-2.73113	10.1085	Cdlc2;ctp
regulation of cytokinesis (GO:0032465)	2/11	0.0246937	0.148873	0.0878604	0.575211	-2.47843	9.17318	CG17493;CG31802
positive regulation of JAK-STAT cascade (GO:0046427)	2/11	0.0246937	0.148873	0.0878604	0.575211	-2.38245	8.81793	CycD;CycE
positive regulation of STAT cascade (GO:1904894)	2/11	0.0246937	0.148873	0.0878604	0.575211	-2.3507	8.70043	CycD;CycE
positive regulation of ATP-dependent microtubule motor activity, plus-end-directed (GO:2000582)	2/11	0.0246937	0.148873	0.0878604	0.575211	-2.13132	7.88847	Cdlc2;ctp
triglyceride homeostasis (GO:0070328)	3/29	0.0274272	0.161859	0.125059	0.691519	-2.18852	7.8704	ktub;Fatp;hll
negative regulation of defense response (GO:0031348)	3/29	0.0274272	0.161859	0.125059	0.691519	-1.83182	6.58764	GstO2;unc-45;LysE
positive regulation of behavior (GO:0048520)	3/29	0.0274272	0.161859	0.125059	0.691519	-1.67711	6.03127	Acer;bgm;hll
vesicle-mediated transport in synapse (GO:0099003)	4/51	0.0283167	0.16594	0.162647	0.804066	-1.57961	5.6302	lqf;sesB;sfl;Syngr
regulation of oxidative phosphorylation (GO:0002082)	2/12	0.0291935	0.16635	0.0999714	0.613306	-3.30095	11.6649	Pgk;CG9961
membrane protein proteolysis (GO:0033619)	2/12	0.0291935	0.16635	0.0999714	0.613306	-2.84886	10.0673	kuz;mmd
positive regulation of microtubule motor activity (GO:2000576)	2/12	0.0291935	0.16635	0.0999714	0.613306	-2.6248	9.27554	Cdlc2;ctp
microtubule nucleation (GO:0007020)	2/12	0.0291935	0.16635	0.0999714	0.613306	-2.38397	8.42451	CG32819;CG32820
acylglycerol homeostasis (GO:0055090)	3/30	0.0299748	0.16635	0.133847	0.718999	-2.19275	7.69084	ktub;Fatp;hll
organic anion transport (GO:0015711)	3/30	0.0299748	0.16635	0.133847	0.718999	-1.88384	6.60739	sesB;Ant2;ScpX
negative regulation of innate immune response (GO:0045824)	3/30	0.0299748	0.16635	0.133847	0.718999	-1.68443	5.90797	GstO2;unc-45;LysE
regulation of nuclear division (GO:0051783)	3/30	0.0299748	0.16635	0.133847	0.718999	-1.6127	5.65639	CycB;CycD;CycE
neuroblast fate commitment (GO:0014017)	3/31	0.0326427	0.179964	0.142843	0.743491	-1.8747	6.41547	kuz;CycE;vnd
positive regulation of cell cycle G1/S phase transition (GO:1902808)	2/13	0.0339915	0.183851	0.112512	0.663979	-2.76556	9.35213	CycD;CycE
regulation of protein modification process (GO:0031399)	2/13	0.0339915	0.183851	0.112512	0.663979	-2.56203	8.66389	CycE;CG17124
protein import into nucleus (GO:0006606)	4/54	0.0340059	0.183851	0.185671	0.813476	-1.32475	4.47928	Nup50;Pen;Nup153;Ran
carbohydrate catabolic process (GO:0016052)	3/32	0.0354302	0.189111	0.152033	0.773069	-2.11448	7.06278	Pgk;CG9961;Ald
stem cell fate determination (GO:0048867)	3/32	0.0354302	0.189111	0.152033	0.773069	-1.15752	3.86633	kuz;CycE;vnd
NLS-bearing protein import into nucleus (GO:0006607)	2/14	0.0390717	0.199647	0.125431	0.691519	-3.13329	10.1592	Pen;Nup153
mitochondrial membrane organization (GO:0007006)	2/14	0.0390717	0.199647	0.125431	0.691519	-2.97178	9.63558	sesB;Ant2
protein polymerization (GO:0051258)	2/14	0.0390717	0.199647	0.125431	0.691519	-2.85123	9.2447	chic;Sas-4
positive regulation of neuron remodeling (GO:1904801)	2/14	0.0390717	0.199647	0.125431	0.691519	-2.47255	8.0169	Sox14;ctp
positive regulation of neuron maturation (GO:0014042)	2/14	0.0390717	0.199647	0.125431	0.691519	-2.46666	7.99779	Sox14;ctp
protein transport along microtubule (GO:0098840)	2/14	0.0390717	0.199647	0.125431	0.691519	-2.38207	7.72352	CG6652;CG5142
ncRNA metabolic process (GO:0034660)	2/14	0.0390717	0.199647	0.125431	0.691519	-2.31452	7.50451	loqs;mael
pyruvate metabolic process (GO:0006090)	3/34	0.0413602	0.208794	0.170946	0.813476	-1.70516	5.43167	Pgk;CG9961;Ald
regulation of circadian sleep/wake cycle, sleep (GO:0045187)	3/34	0.0413602	0.208794	0.170946	0.813476	-1.70414	5.42842	Acer;bgm;hll
cation transmembrane transport (GO:0098655)	2/15	0.044419	0.218959	0.13868	0.726337	-2.60585	8.11486	Nha2;Nha1
negative regulation of DNA recombination (GO:0045910)	2/15	0.044419	0.218959	0.13868	0.726337	-2.43498	7.58274	spn-E;piwi
protein complex localization (GO:0031503)	2/15	0.044419	0.218959	0.13868	0.726337	-2.34567	7.30461	CG6652;CG5142
positive regulation of ATPase activity (GO:0032781)	2/15	0.044419	0.218959	0.13868	0.726337	-2.10719	6.56197	Cdlc2;ctp
divalent metal ion transport (GO:0070838)	3/36	0.0477557	0.23267	0.190487	0.813476	-1.86997	5.6878	cac;wtrw;Ca-alpha1D
positive regulation of translation (GO:0045727)	3/36	0.0477557	0.23267	0.190487	0.813476	-1.81874	5.53199	lark;bol;aub
dicarboxylic acid metabolic process (GO:0043648)	2/16	0.0500186	0.242287	0.152215	0.773069	-2.53136	7.58233	Got1;Mdh1
anterograde trans-synaptic signaling (GO:0098916)	5/89	0.0520087	0.250479	0.298606	0.813476	-1.12388	3.32257	sesB;cac;Acsl;Pgk;CG9961
negative regulation of BMP signaling pathway (GO:0030514)	2/17	0.0558564	0.257185	0.165994	0.804066	-2.45991	7.09677	Acsl;piwi
regulation of rhodopsin mediated signaling pathway (GO:0022400)	2/17	0.0558564	0.257185	0.165994	0.804066	-2.44705	7.05966	ktub;stops
regulation of neuron remodeling (GO:1904799)	2/17	0.0558564	0.257185	0.165994	0.804066	-2.28764	6.59978	Sox14;ctp
positive regulation of transport (GO:0051050)	2/17	0.0558564	0.257185	0.165994	0.804066	-2.16003	6.23161	Nedd4;Tango1
regulation of translational initiation (GO:0006446)	2/17	0.0558564	0.257185	0.165994	0.804066	-2.03314	5.86556	bol;aub
regulation of cytosolic calcium ion concentration (GO:0051480)	2/17	0.0558564	0.257185	0.165994	0.804066	-2.00264	5.77755	sesB;DAT
monocarboxylic acid transport (GO:0015718)	2/17	0.0558564	0.257185	0.165994	0.804066	-1.69174	4.88061	CG44252;Gat
negative regulation of transcription, DNA-templated (GO:0045892)	11/279	0.054537	0.257185	0.571195	0.87531	-0.785718	2.28556	spn-E;mip120;HGTX;arx;mael;MBD-like;Hsf;slou;arm;vnd;CG13287
negative regulation of cellular process (GO:0048523)	5/91	0.0562181	0.257436	0.313875	0.814938	-1.28694	3.70448	spn-E;Sox21a;mael;aub;piwi
response to endoplasmic reticulum stress (GO:0034976)	3/39	0.0581969	0.265049	0.220764	0.813476	-1.55259	4.41544	shep;bgm;CG33298
establishment of synaptic vesicle localization (GO:0097480)	2/18	0.0619189	0.27025	0.179979	0.813476	-2.46195	6.84898	sesB;Syngr
receptor-mediated endocytosis (GO:0006898)	2/18	0.0619189	0.27025	0.179979	0.813476	-2.36831	6.58847	lqf;Nedd4
syncytial blastoderm mitotic cell cycle (GO:0035186)	2/18	0.0619189	0.27025	0.179979	0.813476	-2.31885	6.45087	Sas-4;CycB
deactivation of rhodopsin mediated signaling (GO:0016059)	2/18	0.0619189	0.27025	0.179979	0.813476	-2.30906	6.42364	ktub;stops
glucose metabolic process (GO:0006006)	2/18	0.0619189	0.27025	0.179979	0.813476	-1.99112	5.53915	Pgk;CG9961
protein import (GO:0017038)	3/40	0.0618968	0.27025	0.231067	0.813476	-1.84926	5.14516	Nup50;Nup153;Ran
regulation of cell cycle (GO:0051726)	6/122	0.0597184	0.27025	0.375177	0.814938	-0.989996	2.78992	CG5003;CycB;CycD;CycE;Skp2;Ran
mRNA cis splicing, via spliceosome (GO:0045292)	2/18	0.0619189	0.27025	0.179979	0.813476	-1.0023	2.78834	CG5213;lark
male gamete generation (GO:0048232)	6/124	0.0635988	0.276144	0.389131	0.816529	-1.32802	3.6589	TTLL3B;sfl;mael;ctp;bol;piwi
nuclear import (GO:0051170)	3/41	0.0657035	0.27949	0.241456	0.813476	-1.94787	5.30329	Nup50;Nup153;Ran
establishment of protein localization to organelle (GO:0072594)	3/41	0.0657035	0.27949	0.241456	0.813476	-1.83341	4.99165	Nup50;Nup153;Ran
positive regulation of cell growth (GO:0030307)	3/41	0.0657035	0.27949	0.241456	0.813476	-1.81869	4.95156	Orct2;CycD;bun
regulation of mitotic nuclear division (GO:0007088)	3/41	0.0657035	0.27949	0.241456	0.813476	-1.61739	4.40351	CycB;CycD;CycE
female germ-line stem cell asymmetric division (GO:0048132)	2/19	0.0681927	0.288613	0.194132	0.813476	-2.45294	6.58716	loqs;piwi
positive regulation of multicellular organismal process (GO:0051240)	4/69	0.0716934	0.301905	0.312328	0.814938	-1.18089	3.11207	Orct2;Acer;bgm;hll
synaptic vesicle transport (GO:0048489)	2/20	0.0746653	0.305217	0.20842	0.813476	-2.36979	6.149	sesB;Syngr
negative regulation of cellular response to growth factor stimulus (GO:0090288)	2/20	0.0746653	0.305217	0.20842	0.813476	-2.13584	5.54195	Acsl;piwi
adherens junction assembly (GO:0034333)	2/20	0.0746653	0.305217	0.20842	0.813476	-1.98117	5.14063	PDZ-GEF;arm
hemocyte migration (GO:0035099)	2/20	0.0746653	0.305217	0.20842	0.813476	-1.9425	5.04027	PDZ-GEF;sn
cellular response to heat (GO:0034605)	3/43	0.0736292	0.305217	0.262451	0.813476	-1.41028	3.67902	Nup50;unc-45;Hsf
negative regulation of immune response (GO:0050777)	3/43	0.0736292	0.305217	0.262451	0.813476	-1.33902	3.49312	GstO2;unc-45;LysE
regulation of cellular component organization (GO:0051128)	4/71	0.0778575	0.316721	0.330019	0.814938	-1.26876	3.23899	spn-E;mael;Act57B;aub
neuroblast development (GO:0014019)	2/21	0.0813243	0.319444	0.222812	0.813476	-2.10814	5.28999	arm;vnd
cell cycle comprising mitosis without cytokinesis (GO:0033301)	2/21	0.0813243	0.319444	0.222812	0.813476	-2.05332	5.15242	Sas-4;CycB
regulation of chromatin organization (GO:1902275)	2/21	0.0813243	0.319444	0.222812	0.813476	-1.9748	4.95539	blanks;CG8036
positive regulation of catabolic process (GO:0009896)	2/21	0.0813243	0.319444	0.222812	0.813476	-1.94801	4.88815	Nedd4;CG42797
positive regulation of protein metabolic process (GO:0051247)	2/21	0.0813243	0.319444	0.222812	0.813476	-1.94741	4.88666	Nedd4;CG42797
intraciliary transport (GO:0042073)	2/21	0.0813243	0.319444	0.222812	0.813476	-1.90458	4.77917	CG6652;CG5142
positive regulation of growth (GO:0045927)	3/45	0.0819575	0.319444	0.283663	0.813476	-1.77039	4.42873	Orct2;CycD;bun
positive regulation of apoptotic process (GO:0043065)	3/45	0.0819575	0.319444	0.283663	0.813476	-1.53254	3.83372	Cyt-c-p;Sep1;CycE
negative regulation of nucleic acid-templated transcription (GO:1903507)	6/132	0.0805692	0.319444	0.444749	0.822919	-0.97552	2.45698	spn-E;arx;mael;MBD-like;Hsf;CG13287
positive regulation of cell proliferation (GO:0008284)	4/73	0.0842774	0.326965	0.347765	0.814938	-1.18374	2.92814	CycB;CycD;CycE;bun
establishment of mitotic spindle orientation (GO:0000132)	2/22	0.0881582	0.331385	0.237278	0.813476	-2.33432	5.66917	Ran;ctp
regulation of protein localization (GO:0032880)	2/22	0.0881582	0.331385	0.237278	0.813476	-2.07503	5.03946	ATP8B;Ran
actin filament bundle organization (GO:0061572)	2/22	0.0881582	0.331385	0.237278	0.813476	-1.97438	4.79502	sn;ctp
histone exchange (GO:0043486)	2/22	0.0881582	0.331385	0.237278	0.813476	-1.96369	4.76905	Act87E;Bap55
actin filament bundle assembly (GO:0051017)	2/22	0.0881582	0.331385	0.237278	0.813476	-1.93286	4.69419	sn;ctp
stem cell development (GO:0048864)	2/22	0.0881582	0.331385	0.237278	0.813476	-0.974903	2.36767	arm;vnd
endocytosis (GO:0006897)	5/104	0.0881848	0.331385	0.414398	0.819916	-0.866606	2.1044	lqf;CG2993;CG31729;ktub;RhoBTB
protein localization to nucleus (GO:0034504)	3/47	0.090671	0.335745	0.305014	0.814938	-1.56795	3.76388	Nup50;Nup153;Ran
gland development (GO:0048732)	3/47	0.090671	0.335745	0.305014	0.814938	-1.36462	3.2758	kuz;Pen;sage
segmentation (GO:0035282)	3/47	0.090671	0.335745	0.305014	0.814938	-1.3172	3.16196	Acsl;bun;aub
regulation of innate immune response (GO:0045088)	4/75	0.0909476	0.335745	0.365525	0.814938	-1.07872	2.58619	GstO2;unc-45;LysE;aub
male courtship behavior, veined wing generated song production (GO:0045433)	2/23	0.0951555	0.343708	0.251791	0.813476	-2.44924	5.76122	para;cac
synaptic vesicle localization (GO:0097479)	2/23	0.0951555	0.343708	0.251791	0.813476	-2.22506	5.23389	sesB;Syngr
germline stem cell asymmetric division (GO:0098728)	2/23	0.0951555	0.343708	0.251791	0.813476	-2.02716	4.76837	loqs;piwi
positive regulation of protein catabolic process (GO:0045732)	2/23	0.0951555	0.343708	0.251791	0.813476	-2.02492	4.7631	Nedd4;CG42797
regulation of G1/S transition of mitotic cell cycle (GO:2000045)	2/23	0.0951555	0.343708	0.251791	0.813476	-1.35354	3.18386	CycD;CycE
Golgi vesicle transport (GO:0048193)	5/108	0.0995845	0.358162	0.445113	0.822919	-0.867376	2.00082	CG4301;CG31729;Tango1;CG9981;CG42321
male courtship behavior, veined wing vibration (GO:0016545)	2/24	0.102305	0.360522	0.266326	0.813476	-2.28444	5.20805	para;cac
regulation of protein catabolic process (GO:0042176)	2/24	0.102305	0.360522	0.266326	0.813476	-1.88113	4.28859	Nedd4;CG42797
regulation of gene silencing (GO:0060968)	2/24	0.102305	0.360522	0.266326	0.813476	-1.81975	4.14866	blanks;CG8036
actin filament organization (GO:0007015)	4/78	0.101409	0.360522	0.392115	0.816529	-1.03052	2.35844	chic;Act88F;sn;RhoBTB
spermatogenesis (GO:0007283)	6/141	0.102392	0.360522	0.505991	0.834353	-0.991073	2.2586	TTLL3B;sfl;mael;ctp;bol;piwi
regulation of eclosion (GO:0007563)	1/6	0.128716	0.371498	0.24138	0.813476	-7.16648	14.6923	lark
muscle cell fate determination (GO:0007521)	1/6	0.128716	0.371498	0.24138	0.813476	-5.92541	12.148	slou
muscle thin filament assembly (GO:0071689)	1/6	0.128716	0.371498	0.24138	0.813476	-4.84588	9.93477	Act88F
ribosome localization (GO:0033750)	1/6	0.128716	0.371498	0.24138	0.813476	-4.82126	9.88429	Ran
inner dynein arm assembly (GO:0036159)	1/6	0.128716	0.371498	0.24138	0.813476	-4.40454	9.02997	CG6971
regulation of cardioblast cell fate specification (GO:0042686)	1/6	0.128716	0.371498	0.24138	0.813476	-4.34233	8.90243	lqf
receptor internalization (GO:0031623)	1/6	0.128716	0.371498	0.24138	0.813476	-4.34144	8.90059	Nedd4
NAD metabolic process (GO:0019674)	1/6	0.128716	0.371498	0.24138	0.813476	-4.10099	8.40763	Mdh1
perineurial glial growth (GO:0042066)	1/6	0.128716	0.371498	0.24138	0.813476	-4.09015	8.38541	ine
positive regulation of response to DNA damage stimulus (GO:2001022)	1/6	0.128716	0.371498	0.24138	0.813476	-4.06493	8.33372	Nse4
muscle tissue development (GO:0060537)	1/6	0.128716	0.371498	0.24138	0.813476	-4.05414	8.31159	kuz
positive regulation of crystal cell differentiation (GO:0042691)	1/6	0.128716	0.371498	0.24138	0.813476	-3.91489	8.0261	DnaJ-1
circadian sleep/wake cycle (GO:0042745)	1/6	0.128716	0.371498	0.24138	0.813476	-3.85248	7.89815	DAT
regulation of sequestering of triglyceride (GO:0010889)	1/6	0.128716	0.371498	0.24138	0.813476	-3.77386	7.73696	Acsl
regulation of mitochondrial membrane potential (GO:0051881)	1/6	0.128716	0.371498	0.24138	0.813476	-3.69319	7.5716	sesB
regulation of response to wounding (GO:1903034)	1/6	0.128716	0.371498	0.24138	0.813476	-3.66161	7.50685	Csp
vesicle-mediated transport between endosomal compartments (GO:0098927)	1/6	0.128716	0.371498	0.24138	0.813476	-3.62651	7.43489	Acsl
mitochondrial calcium ion homeostasis (GO:0051560)	1/6	0.128716	0.371498	0.24138	0.813476	-3.42858	7.0291	sesB
acyl-CoA biosynthetic process (GO:0071616)	1/6	0.128716	0.371498	0.24138	0.813476	-3.38383	6.93734	pdgy
regulation of presynaptic cytosolic calcium ion concentration (GO:0099509)	1/6	0.128716	0.371498	0.24138	0.813476	-3.35888	6.88619	DAT
glutamate biosynthetic process (GO:0006537)	1/6	0.128716	0.371498	0.24138	0.813476	-3.1081	6.37207	Got1
pteridine metabolic process (GO:0019889)	1/6	0.128716	0.371498	0.24138	0.813476	-2.93659	6.02044	se
positive regulation of hemocyte differentiation (GO:0045612)	1/6	0.128716	0.371498	0.24138	0.813476	-2.92012	5.98667	DnaJ-1
polarity specification of anterior/posterior axis (GO:0009949)	1/6	0.128716	0.371498	0.24138	0.813476	-2.89579	5.9368	spn-E
purine-containing compound biosynthetic process (GO:0072522)	1/6	0.128716	0.371498	0.24138	0.813476	-2.77563	5.69045	CG6767
regulation of cytoplasmic translation (GO:2000765)	1/6	0.128716	0.371498	0.24138	0.813476	-2.57963	5.28863	lark
regulation of cysteine-type endopeptidase activity (GO:2000116)	1/6	0.128716	0.371498	0.24138	0.813476	-2.54126	5.20997	viaf
epithelial fluid transport (GO:0042045)	2/26	0.117021	0.371498	0.295369	0.813476	-2.38551	5.11789	cac;Ca-alpha1D
positive regulation of mitotic cell cycle phase transition (GO:1901992)	2/25	0.109597	0.371498	0.280859	0.813476	-2.25406	4.98359	CycD;CycE
mitotic chromosome condensation (GO:0007076)	2/25	0.109597	0.371498	0.280859	0.813476	-2.20794	4.88163	spn-E;aub
positive regulation of cysteine-type endopeptidase activity involved in apoptotic process (GO:0043280)	2/26	0.117021	0.371498	0.295369	0.813476	-2.10146	4.50847	Cyt-c-p;klhl10
heparan sulfate proteoglycan biosynthetic process, polysaccharide chain biosynthetic process (GO:0015014)	1/6	0.128716	0.371498	0.24138	0.813476	-2.18617	4.48198	sfl
negative regulation of developmental process (GO:0051093)	2/26	0.117021	0.371498	0.295369	0.813476	-1.99772	4.28592	Sox21a;lark
positive regulation of protein modification process (GO:0031401)	2/25	0.109597	0.371498	0.280859	0.813476	-1.85572	4.10288	Hsp67Bc;Ntl
negative regulation of transmembrane receptor protein serine/threonine kinase signaling pathway (GO:0090101)	2/25	0.109597	0.371498	0.280859	0.813476	-1.81212	4.00649	Acsl;piwi
RNA modification (GO:0009451)	2/27	0.124567	0.371498	0.309836	0.814938	-1.91337	3.98538	Adat1;Adar
neuroblast differentiation (GO:0014016)	2/25	0.109597	0.371498	0.280859	0.813476	-1.78726	3.95154	arm;vnd
embryonic hemopoiesis (GO:0035162)	2/25	0.109597	0.371498	0.280859	0.813476	-1.771	3.91559	PDZ-GEF;sn
Rho protein signal transduction (GO:0007266)	2/26	0.117021	0.371498	0.295369	0.813476	-1.8147	3.89325	RhoGAP71E;RhoBTB
myosin filament assembly (GO:0031034)	1/6	0.128716	0.371498	0.24138	0.813476	-1.85031	3.79341	unc-45
positive regulation of cytoskeleton organization (GO:0051495)	2/25	0.109597	0.371498	0.280859	0.813476	-1.70143	3.76176	Nedd4;RhoBTB
regulation of cell division (GO:0051302)	2/26	0.117021	0.371498	0.295369	0.813476	-1.71358	3.67631	CG17493;CG31802
chromatin organization involved in negative regulation of transcription (GO:0097549)	2/25	0.109597	0.371498	0.280859	0.813476	-1.61107	3.56198	blanks;piwi
acylglycerol catabolic process (GO:0046464)	1/6	0.128716	0.371498	0.24138	0.813476	-1.68446	3.45339	pdgy
septin ring assembly (GO:0000921)	1/6	0.128716	0.371498	0.24138	0.813476	-1.67162	3.42707	2001-09-01
chromosome condensation (GO:0030261)	3/53	0.118938	0.371498	0.369187	0.814938	-1.55362	3.3079	spn-E;MBD-like;aub
positive regulation of transmembrane receptor protein serine/threonine kinase signaling pathway (GO:0090100)	2/26	0.117021	0.371498	0.295369	0.813476	-1.52391	3.2694	CG15056;CG14891
negative regulation of Notch signaling pathway (GO:0045746)	3/53	0.118938	0.371498	0.369187	0.814938	-1.50927	3.21348	DnaJ-1;Nedd4;bun
heterochromatin organization involved in chromatin silencing (GO:0070868)	2/27	0.124567	0.371498	0.309836	0.814938	-1.53038	3.18765	blanks;piwi
regulation of cell growth (GO:0001558)	3/54	0.123934	0.371498	0.379815	0.816529	-1.448	3.02343	Orct2;CycD;bun
circulatory system development (GO:0072359)	3/55	0.129005	0.371498	0.390404	0.816529	-1.13364	2.32158	Acer;arm;Act57B
protein modification by small protein conjugation (GO:0032446)	5/115	0.121204	0.371498	0.4978	0.834353	-0.847554	1.78858	CG2574;CG11700;Nedd4;klhl10;CG42797
negative regulation of gene expression (GO:0010629)	9/245	0.10717	0.371498	0.654709	0.890861	-0.668059	1.492	spn-E;HGTX;arx;mael;MBD-like;Hsf;Sfmbt;vnd;CG13287
establishment of spindle orientation (GO:0051294)	2/28	0.132226	0.37689	0.324242	0.814938	-1.83702	3.71674	Ran;ctp
ATP-dependent chromatin remodeling (GO:0043044)	2/28	0.132226	0.37689	0.324242	0.814938	-1.68927	3.41779	Act87E;Bap55
positive regulation of supramolecular fiber organization (GO:1902905)	2/28	0.132226	0.37689	0.324242	0.814938	-1.39838	2.82927	Nedd4;RhoBTB
positive regulation of translational initiation (GO:0045948)	1/7	0.1485	0.384083	0.27075	0.813476	-4.96854	9.47585	bol
positive regulation of gene silencing by miRNA (GO:2000637)	1/7	0.1485	0.384083	0.27075	0.813476	-3.97399	7.57908	Bap55
larval central nervous system remodeling (GO:0035193)	1/7	0.1485	0.384083	0.27075	0.813476	-3.89217	7.42303	chic
negative regulation of response to wounding (GO:1903035)	1/7	0.1485	0.384083	0.27075	0.813476	-3.80133	7.24979	Csp
rRNA-containing ribonucleoprotein complex export from nucleus (GO:0071428)	1/7	0.1485	0.384083	0.27075	0.813476	-3.7156	7.08629	Ran
pre-miRNA processing (GO:0031054)	1/7	0.1485	0.384083	0.27075	0.813476	-3.62332	6.91028	loqs
negative gravitaxis (GO:0048060)	1/7	0.1485	0.384083	0.27075	0.813476	-3.46638	6.61098	Clic
protein K48-linked ubiquitination (GO:0070936)	1/7	0.1485	0.384083	0.27075	0.813476	-3.40689	6.49753	CG2924
secretory granule organization (GO:0033363)	1/7	0.1485	0.384083	0.27075	0.813476	-3.15823	6.02328	Tango1
regulation of axon regeneration (GO:0048679)	1/7	0.1485	0.384083	0.27075	0.813476	-3.09649	5.90553	chic
neuron fate specification (GO:0048665)	1/7	0.1485	0.384083	0.27075	0.813476	-2.96769	5.6599	CycE
intracellular distribution of mitochondria (GO:0048312)	1/7	0.1485	0.384083	0.27075	0.813476	-2.93663	5.60065	sfl
negative regulation of cell-cell adhesion (GO:0022408)	1/7	0.1485	0.384083	0.27075	0.813476	-2.87446	5.48208	arm
positive regulation of cell development (GO:0010720)	1/7	0.1485	0.384083	0.27075	0.813476	-2.8432	5.42247	Nedd4
purine nucleotide metabolic process (GO:0006163)	1/7	0.1485	0.384083	0.27075	0.813476	-2.83889	5.41426	CG6767
modification-dependent macromolecule catabolic process (GO:0043632)	1/7	0.1485	0.384083	0.27075	0.813476	-2.55069	4.8646	CG11700
polarity specification of dorsal/ventral axis (GO:0009951)	1/7	0.1485	0.384083	0.27075	0.813476	-2.41593	4.60759	spn-E
dicarboxylic acid biosynthetic process (GO:0043650)	1/7	0.1485	0.384083	0.27075	0.813476	-2.33006	4.44382	Got1
epidermal cell differentiation (GO:0009913)	1/7	0.1485	0.384083	0.27075	0.813476	-2.28509	4.35805	sn
delamination (GO:0060232)	1/7	0.1485	0.384083	0.27075	0.813476	-1.87047	3.56731	arm
establishment of mitotic spindle localization (GO:0040001)	2/30	0.147847	0.384083	0.352804	0.814938	-1.86509	3.56526	Ran;ctp
monocarboxylic acid metabolic process (GO:0032787)	2/29	0.139989	0.384083	0.33857	0.814938	-1.56637	3.07977	bgm;hll
ubiquitin-dependent ERAD pathway (GO:0030433)	2/30	0.147847	0.384083	0.352804	0.814938	-1.61004	3.07771	Sgt;CG2126
heart formation (GO:0060914)	1/7	0.1485	0.384083	0.27075	0.813476	-1.55779	2.97098	arm
regulation of postsynaptic membrane potential (GO:0060078)	1/7	0.1485	0.384083	0.27075	0.813476	-1.39616	2.66272	para
cell morphogenesis (GO:0000902)	3/58	0.144641	0.384083	0.421879	0.819916	-1.21246	2.34429	chic;arm;RhoBTB
regulation of JAK-STAT cascade (GO:0046425)	2/29	0.139989	0.384083	0.33857	0.814938	-0.99451	1.9554	CycD;CycE
heart development (GO:0007507)	4/87	0.135852	0.384083	0.470485	0.826555	-0.884229	1.76509	Acer;kuz;arm;Act57B
monovalent inorganic cation transport (GO:0015672)	3/57	0.139361	0.384083	0.411442	0.819916	-0.758363	1.4945	NAAT1;Nha2;Nha1
chemical synaptic transmission (GO:0007268)	6/154	0.138759	0.384083	0.589651	0.876027	-0.672307	1.32782	Rbp;sesB;cac;Acsl;Pgk;CG9961
nuclear export (GO:0051168)	2/31	0.155792	0.39803	0.36693	0.814938	-1.75013	3.25389	Nup153;Ran
mitotic cell cycle, embryonic (GO:0045448)	2/31	0.155792	0.39803	0.36693	0.814938	-1.73074	3.21784	Sas-4;CycB
organic substance transport (GO:0071702)	2/31	0.155792	0.39803	0.36693	0.814938	-1.65488	3.0768	Orct2;SerT
ion transmembrane transport (GO:0034220)	2/31	0.155792	0.39803	0.36693	0.814938	-0.942993	1.75324	Nha2;Nha1
oxidative phosphorylation (GO:0006119)	1/8	0.167836	0.404156	0.298987	0.813476	-3.86148	6.89186	Cyt-c-p
malate metabolic process (GO:0006108)	1/8	0.167836	0.404156	0.298987	0.813476	-3.53393	6.30725	Mdh1
actin filament polymerization (GO:0030041)	1/8	0.167836	0.404156	0.298987	0.813476	-3.51687	6.2768	chic
L-amino acid transport (GO:0015807)	1/8	0.167836	0.404156	0.298987	0.813476	-3.43286	6.12686	NAAT1
positive regulation of response to external stimulus (GO:0032103)	1/8	0.167836	0.404156	0.298987	0.813476	-3.19846	5.70851	chic
cellular response to mechanical stimulus (GO:0071260)	1/8	0.167836	0.404156	0.298987	0.813476	-3.06226	5.46542	Gat
inorganic cation import across plasma membrane (GO:0098659)	1/8	0.167836	0.404156	0.298987	0.813476	-2.99744	5.34974	Fer3HCH
regulation of DNA metabolic process (GO:0051052)	1/8	0.167836	0.404156	0.298987	0.813476	-2.95963	5.28225	CycE
cytoskeletal matrix organization at active zone (GO:0048789)	1/8	0.167836	0.404156	0.298987	0.813476	-2.8775	5.13568	Rbp
male germ-line stem cell asymmetric division (GO:0048133)	1/8	0.167836	0.404156	0.298987	0.813476	-2.81147	5.01783	piwi
aspartate family amino acid biosynthetic process (GO:0009067)	1/8	0.167836	0.404156	0.298987	0.813476	-2.77479	4.95236	Got1
positive regulation of methylation-dependent chromatin silencing (GO:0090309)	1/8	0.167836	0.404156	0.298987	0.813476	-2.77394	4.95084	piwi
regulation of cellular carbohydrate metabolic process (GO:0010675)	1/8	0.167836	0.404156	0.298987	0.813476	-2.47122	4.41056	Nmda1
divalent inorganic cation homeostasis (GO:0072507)	1/8	0.167836	0.404156	0.298987	0.813476	-2.21308	3.94983	Cib2
septin ring organization (GO:0031106)	1/8	0.167836	0.404156	0.298987	0.813476	-2.21086	3.94588	2001-09-01
regulation of methylation-dependent chromatin silencing (GO:0090308)	1/8	0.167836	0.404156	0.298987	0.813476	-2.06714	3.68937	piwi
glycosaminoglycan metabolic process (GO:0030203)	1/8	0.167836	0.404156	0.298987	0.813476	-2.02419	3.61271	sfl
regulation of G-protein coupled receptor protein signaling pathway (GO:0008277)	1/8	0.167836	0.404156	0.298987	0.813476	-1.66018	2.96304	stops
salivary gland cell autophagic cell death (GO:0035071)	2/32	0.163816	0.404156	0.380936	0.816529	-1.63087	2.95025	l(3)psg2;ctp
posttranslational protein targeting to endoplasmic reticulum membrane (GO:0006620)	1/8	0.167836	0.404156	0.298987	0.813476	-1.2032	2.14743	Sgt
pole plasm oskar mRNA localization (GO:0045451)	2/33	0.171912	0.409401	0.394809	0.816529	-1.62842	2.86727	spn-E;chic
regulation of dendrite morphogenesis (GO:0048814)	2/33	0.171912	0.409401	0.394809	0.816529	-1.48766	2.61944	Nedd4;CG42797
lipid transport (GO:0006869)	2/33	0.171912	0.409401	0.394809	0.816529	-1.41272	2.48747	CG44252;ScpX
sensory perception of sound (GO:0007605)	3/63	0.171968	0.409401	0.473016	0.828802	-1.06728	1.87888	ktub;wtrw;stops
regulation of translation (GO:0006417)	4/96	0.174316	0.413814	0.544874	0.864758	-0.834098	1.45708	mael;Adar;bol;aub
regulation of membrane potential in photoreceptor cell (GO:0016057)	1/9	0.186733	0.422926	0.326133	0.814938	-3.62807	6.08816	cac
skeletal myofibril assembly (GO:0014866)	1/9	0.186733	0.422926	0.326133	0.814938	-3.54842	5.95451	Act88F
filopodium assembly (GO:0046847)	1/9	0.186733	0.422926	0.326133	0.814938	-3.1092	5.21747	sn
nuclear pore organization (GO:0006999)	1/9	0.186733	0.422926	0.326133	0.814938	-2.8806	4.83386	Nup153
female mating behavior (GO:0060180)	1/9	0.186733	0.422926	0.326133	0.814938	-2.75671	4.62596	shep
positive regulation of posttranscriptional gene silencing (GO:0060148)	1/9	0.186733	0.422926	0.326133	0.814938	-2.66754	4.47633	Bap55
detection of light stimulus involved in visual perception (GO:0050908)	1/9	0.186733	0.422926	0.326133	0.814938	-2.63829	4.42724	cac
imaginal disc-derived wing expansion (GO:0048526)	1/9	0.186733	0.422926	0.326133	0.814938	-2.57713	4.32462	arm
regulation of glucose metabolic process (GO:0010906)	1/9	0.186733	0.422926	0.326133	0.814938	-2.55549	4.28829	Nmda1
glutamine family amino acid biosynthetic process (GO:0009084)	1/9	0.186733	0.422926	0.326133	0.814938	-2.31207	3.87982	Got1
organophosphate ester transport (GO:0015748)	1/9	0.186733	0.422926	0.326133	0.814938	-2.01974	3.38927	ScpX
nitrogen compound transport (GO:0071705)	1/9	0.186733	0.422926	0.326133	0.814938	-1.93974	3.25502	SerT
negative regulation of cell fate commitment (GO:0010454)	1/9	0.186733	0.422926	0.326133	0.814938	-1.83138	3.0732	bun
cellular polysaccharide biosynthetic process (GO:0033692)	1/9	0.186733	0.422926	0.326133	0.814938	-1.82755	3.06676	sfl
glial cell growth (GO:0042065)	1/9	0.186733	0.422926	0.326133	0.814938	-1.72124	2.88837	ine
regulation of dendrite development (GO:0050773)	2/34	0.180071	0.422926	0.408538	0.819916	-1.68272	2.88486	Nedd4;CG42797
cargo loading into vesicle (GO:0035459)	1/9	0.186733	0.422926	0.326133	0.814938	-0.924179	1.55084	Tango1
Wnt signaling pathway (GO:0016055)	2/35	0.188288	0.424154	0.422115	0.819916	-1.42807	2.38457	sfl;arm
cuticle pattern formation (GO:0035017)	2/35	0.188288	0.424154	0.422115	0.819916	-0.818306	1.36639	sn;arm
regulation of response to DNA damage stimulus (GO:2001020)	1/10	0.205203	0.427761	0.352232	0.814938	-4.36579	6.91434	Nse4
positive regulation of cysteine-type endopeptidase activity (GO:2001056)	1/10	0.205203	0.427761	0.352232	0.814938	-2.94164	4.65884	Cyt-c-p
decapentaplegic signaling pathway (GO:0008101)	1/10	0.205203	0.427761	0.352232	0.814938	-2.86247	4.53345	bun
pteridine-containing compound biosynthetic process (GO:0042559)	1/10	0.205203	0.427761	0.352232	0.814938	-2.79447	4.42576	se
heat shock-mediated polytene chromosome puffing (GO:0035080)	1/10	0.205203	0.427761	0.352232	0.814938	-2.66249	4.21673	Nup50
negative regulation of actin filament polymerization (GO:0030837)	1/10	0.205203	0.427761	0.352232	0.814938	-2.64373	4.18702	chic
mRNA modification (GO:0016556)	1/10	0.205203	0.427761	0.352232	0.814938	-2.62447	4.15652	Adar
neuron fate commitment (GO:0048663)	1/10	0.205203	0.427761	0.352232	0.814938	-2.57663	4.08075	CycE
glutamate metabolic process (GO:0006536)	1/10	0.205203	0.427761	0.352232	0.814938	-2.5465	4.03303	Got1
nucleotide metabolic process (GO:0009117)	1/10	0.205203	0.427761	0.352232	0.814938	-2.51901	3.9895	CG6767
positive regulation of response to stimulus (GO:0048584)	1/10	0.205203	0.427761	0.352232	0.814938	-2.28289	3.61554	Nse4
imaginal disc-derived genitalia development (GO:0007484)	1/10	0.205203	0.427761	0.352232	0.814938	-2.2097	3.49963	PDZ-GEF
positive regulation of nervous system development (GO:0051962)	1/10	0.205203	0.427761	0.352232	0.814938	-2.03772	3.22726	Nedd4
cellular response to fibroblast growth factor stimulus (GO:0044344)	1/10	0.205203	0.427761	0.352232	0.814938	-2.00494	3.17534	sfl
positive regulation of organelle assembly (GO:1902117)	1/10	0.205203	0.427761	0.352232	0.814938	-1.90355	3.01476	Nedd4
fibroblast growth factor receptor signaling pathway (GO:0008543)	1/10	0.205203	0.427761	0.352232	0.814938	-1.61471	2.5573	sfl
RNA metabolic process (GO:0016070)	2/37	0.204865	0.427761	0.448776	0.822919	-1.47762	2.34263	Adat1;Adar
positive regulation of programmed cell death (GO:0043068)	2/37	0.204865	0.427761	0.448776	0.822919	-1.40155	2.22202	Sep1;CycE
glial cell development (GO:0021782)	2/36	0.196555	0.427761	0.43553	0.822919	-1.33904	2.17837	vnd;CG13287
regulation of chromatin silencing (GO:0031935)	2/37	0.204865	0.427761	0.448776	0.822919	-1.34672	2.13509	blanks;CG8036
glucose homeostasis (GO:0042593)	2/36	0.196555	0.427761	0.43553	0.822919	-1.28791	2.0952	ktub;Ald
ERAD pathway (GO:0036503)	2/36	0.196555	0.427761	0.43553	0.822919	-1.24354	2.02301	Sgt;CG2126
heterochromatin organization (GO:0070828)	2/36	0.196555	0.427761	0.43553	0.822919	-1.23172	2.00378	blanks;piwi
synapsis (GO:0007129)	1/10	0.205203	0.427761	0.352232	0.814938	-1.24425	1.97058	CycE
regulation of eye photoreceptor cell development (GO:0042478)	1/10	0.205203	0.427761	0.352232	0.814938	-1.22493	1.93998	PDZ-GEF
regulation of DNA binding (GO:0051101)	1/10	0.205203	0.427761	0.352232	0.814938	-0.853539	1.3518	Hsf
regulation of mitotic cell cycle (GO:0007346)	4/100	0.192491	0.427761	0.576171	0.87531	-0.814618	1.34225	CycB;CycD;CycE;Ran
central nervous system development (GO:0007417)	6/170	0.190499	0.427761	0.681547	0.898756	-0.725981	1.20376	kuz;chic;HGTX;loqs;CycE;vnd
regulation of small GTPase mediated signal transduction (GO:0051056)	1/10	0.205203	0.427761	0.352232	0.814938	-0.669344	1.06008	Rgl
nervous system development (GO:0007399)	8/246	0.197827	0.427761	0.7731	0.944472	-0.502045	0.813496	kuz;HGTX;Acsl;loqs;CycE;bun;arm;vnd
protein localization to cilium (GO:0061512)	1/11	0.223254	0.438142	0.377322	0.814938	-2.80686	4.20874	ktub
regulation of crystal cell differentiation (GO:0042689)	1/11	0.223254	0.438142	0.377322	0.814938	-2.69534	4.04151	DnaJ-1
sensory organ precursor cell division (GO:0045035)	1/11	0.223254	0.438142	0.377322	0.814938	-2.67555	4.01184	CycE
engulfment of apoptotic cell (GO:0043652)	1/11	0.223254	0.438142	0.377322	0.814938	-2.5668	3.84878	RhoBTB
eclosion rhythm (GO:0008062)	1/11	0.223254	0.438142	0.377322	0.814938	-2.48115	3.72035	lark
zonula adherens assembly (GO:0045186)	1/11	0.223254	0.438142	0.377322	0.814938	-2.47671	3.71369	arm
compound eye retinal cell programmed cell death (GO:0046667)	1/11	0.223254	0.438142	0.377322	0.814938	-2.46978	3.7033	arm
polytene chromosome puffing (GO:0035079)	1/11	0.223254	0.438142	0.377322	0.814938	-2.4305	3.64441	Nup50
regulation of olfactory learning (GO:0090328)	1/11	0.223254	0.438142	0.377322	0.814938	-2.36151	3.54096	SLC22A
positive regulation of lipid storage (GO:0010884)	1/11	0.223254	0.438142	0.377322	0.814938	-2.32963	3.49315	Acsl
cellular macromolecular complex assembly (GO:0034622)	1/11	0.223254	0.438142	0.377322	0.814938	-2.31704	3.47428	Tango1
regulation of exit from mitosis (GO:0007096)	1/11	0.223254	0.438142	0.377322	0.814938	-2.14156	3.21115	CycE
pericardial nephrocyte differentiation (GO:0061320)	1/11	0.223254	0.438142	0.377322	0.814938	-2.0702	3.10416	kuz
regulation of neurological system process (GO:0031644)	1/11	0.223254	0.438142	0.377322	0.814938	-2.0494	3.07296	SLC22A
organic hydroxy compound transport (GO:0015850)	1/11	0.223254	0.438142	0.377322	0.814938	-1.92525	2.8868	SerT
receptor metabolic process (GO:0043112)	1/11	0.223254	0.438142	0.377322	0.814938	-1.58739	2.3802	Nedd4
skeletal muscle organ development (GO:0060538)	1/11	0.223254	0.438142	0.377322	0.814938	-1.57141	2.35624	kuz
synaptic vesicle endocytosis (GO:0048488)	2/38	0.213213	0.438142	0.461845	0.824553	-1.33807	2.06793	lqf;sfl
regulation of cell morphogenesis involved in differentiation (GO:0010769)	2/39	0.221592	0.438142	0.474731	0.828802	-1.29123	1.94578	Nedd4;CG42797
positive regulation of phosphorylation (GO:0042327)	2/39	0.221592	0.438142	0.474731	0.828802	-1.2729	1.91816	Pgk;CG9961
segment polarity determination (GO:0007367)	2/38	0.213213	0.438142	0.461845	0.824553	-1.23827	1.91371	sfl;arm
homologous chromosome segregation (GO:0045143)	1/11	0.223254	0.438142	0.377322	0.814938	-1.06274	1.59352	CycE
branching morphogenesis of an epithelial tube (GO:0048754)	1/11	0.223254	0.438142	0.377322	0.814938	-0.993098	1.4891	arm
protein targeting to ER (GO:0045047)	1/11	0.223254	0.438142	0.377322	0.814938	-0.74055	1.11042	Sgt
negative regulation of cellular macromolecule biosynthetic process (GO:2000113)	6/179	0.222425	0.438142	0.726971	0.921016	-0.518679	0.779661	spn-E;arx;mael;MBD-like;Hsf;CG13287
sensory perception of mechanical stimulus (GO:0050954)	3/72	0.22427	0.439108	0.559357	0.87482	-0.840792	1.2569	ktub;wtrw;stops
ribosomal subunit export from nucleus (GO:0000054)	1/12	0.240896	0.446616	0.401444	0.816529	-3.14491	4.47643	Ran
apical constriction involved in gastrulation (GO:0003384)	1/12	0.240896	0.446616	0.401444	0.816529	-2.8132	4.00428	RhoGAP71E
sperm storage (GO:0046693)	1/12	0.240896	0.446616	0.401444	0.816529	-2.38276	3.3916	Sems
mitochondrion distribution (GO:0048311)	1/12	0.240896	0.446616	0.401444	0.816529	-2.37945	3.38689	sfl
G1/S transition of mitotic cell cycle (GO:0000082)	1/12	0.240896	0.446616	0.401444	0.816529	-2.36998	3.37341	CycE
entrainment of circadian clock by photoperiod (GO:0043153)	1/12	0.240896	0.446616	0.401444	0.816529	-2.35779	3.35606	jet
cell elongation involved in imaginal disc-derived wing morphogenesis (GO:0090254)	1/12	0.240896	0.446616	0.401444	0.816529	-2.22617	3.16871	arm
epithelial cell type specification, open tracheal system (GO:0035153)	1/12	0.240896	0.446616	0.401444	0.816529	-2.15784	3.07145	arm
endomitotic cell cycle (GO:0007113)	1/12	0.240896	0.446616	0.401444	0.816529	-2.10654	2.99844	Skp2
tRNA metabolic process (GO:0006399)	1/12	0.240896	0.446616	0.401444	0.816529	-1.89217	2.6933	Adat1
epithelial cell morphogenesis involved in gastrulation (GO:0003381)	1/12	0.240896	0.446616	0.401444	0.816529	-1.81904	2.5892	RhoGAP71E
mesodermal cell fate specification (GO:0007501)	1/12	0.240896	0.446616	0.401444	0.816529	-1.75376	2.49628	slou
cell cycle G1/S phase transition (GO:0044843)	1/12	0.240896	0.446616	0.401444	0.816529	-1.73075	2.46353	CycE
epithelial cell differentiation (GO:0030855)	1/12	0.240896	0.446616	0.401444	0.816529	-1.61309	2.29606	sn
detection of light stimulus involved in sensory perception (GO:0050962)	1/12	0.240896	0.446616	0.401444	0.816529	-1.47445	2.09871	cac
positive regulation of synapse assembly (GO:0051965)	2/40	0.229997	0.446616	0.48743	0.831145	-1.37674	2.02338	cac;Nedd4
synaptic vesicle recycling (GO:0036465)	2/41	0.238422	0.446616	0.499935	0.834353	-1.25734	1.80266	lqf;sfl
regulation of embryonic development (GO:0045995)	2/41	0.238422	0.446616	0.499935	0.834353	-1.25726	1.80255	PDZ-GEF;lark
macroautophagy (GO:0016236)	2/41	0.238422	0.446616	0.499935	0.834353	-1.23735	1.774	lqf;cac
clathrin-dependent endocytosis (GO:0072583)	2/41	0.238422	0.446616	0.499935	0.834353	-1.20916	1.73359	lqf;sfl
carbohydrate homeostasis (GO:0033500)	2/41	0.238422	0.446616	0.499935	0.834353	-1.15184	1.65141	ktub;Ald
eye pigment metabolic process (GO:0042441)	1/12	0.240896	0.446616	0.401444	0.816529	-0.99967	1.42292	se
negative regulation of macromolecule metabolic process (GO:0010605)	3/73	0.23027	0.446616	0.568417	0.87531	-0.792069	1.16316	HGTX;Sfmbt;vnd
courtship behavior (GO:0007619)	4/109	0.235321	0.446616	0.641908	0.890861	-0.58883	0.851923	cac;shep;twz;Adar
histoblast morphogenesis (GO:0007488)	1/13	0.258138	0.45637	0.424634	0.819916	-2.64738	3.58524	chic
positive regulation of neuroblast proliferation (GO:0002052)	1/13	0.258138	0.45637	0.424634	0.819916	-2.51227	3.40227	bun
protein export from nucleus (GO:0006611)	1/13	0.258138	0.45637	0.424634	0.819916	-2.50228	3.38874	Ran
response to caffeine (GO:0031000)	1/13	0.258138	0.45637	0.424634	0.819916	-2.1685	2.93671	MAGE
visual perception (GO:0007601)	1/13	0.258138	0.45637	0.424634	0.819916	-2.16663	2.93418	cac
phospholipid biosynthetic process (GO:0008654)	1/13	0.258138	0.45637	0.424634	0.819916	-2.16635	2.93381	LPCAT
retinal cell programmed cell death (GO:0046666)	1/13	0.258138	0.45637	0.424634	0.819916	-2.16561	2.9328	arm
RNA polymerase II transcriptional preinitiation complex assembly (GO:0051123)	1/13	0.258138	0.45637	0.424634	0.819916	-2.06617	2.79814	Taf7
regulation of axon extension involved in axon guidance (GO:0048841)	1/13	0.258138	0.45637	0.424634	0.819916	-2.03417	2.7548	chic
regulation of compound eye photoreceptor development (GO:0045314)	1/13	0.258138	0.45637	0.424634	0.819916	-2.02421	2.74131	PDZ-GEF
skeletal muscle tissue development (GO:0007519)	1/13	0.258138	0.45637	0.424634	0.819916	-1.89334	2.56408	kuz
cardiocyte differentiation (GO:0035051)	1/13	0.258138	0.45637	0.424634	0.819916	-1.83409	2.48384	kuz
microtubule polymerization or depolymerization (GO:0031109)	1/13	0.258138	0.45637	0.424634	0.819916	-1.78378	2.4157	Sas-4
cell junction assembly (GO:0034329)	1/13	0.258138	0.45637	0.424634	0.819916	-1.47182	1.99323	PDZ-GEF
chaeta morphogenesis (GO:0008407)	2/42	0.246862	0.45637	0.512244	0.838399	-1.38286	1.93452	sn;ctp
photoperiodism (GO:0009648)	1/13	0.258138	0.45637	0.424634	0.819916	-0.884087	1.19729	jet
glycosaminoglycan biosynthetic process (GO:0006024)	1/13	0.258138	0.45637	0.424634	0.819916	-0.820271	1.11086	sfl
mitotic sister chromatid segregation (GO:0000070)	3/76	0.248437	0.45637	0.594902	0.876027	-0.774788	1.07895	spn-E;CycB;aub
male courtship behavior (GO:0008049)	4/113	0.255045	0.45637	0.668896	0.891656	-0.571449	0.780779	para;cac;twz;Adar
phosphate-containing compound metabolic process (GO:0006796)	4/112	0.250081	0.45637	0.662282	0.891656	-0.562159	0.779137	Pgk;CG8298;Gk1;Gk2
gliogenesis (GO:0042063)	2/43	0.255313	0.45637	0.524352	0.855537	-0.461795	0.630473	kuz;ine
regulation of transcription, DNA-templated (GO:0006355)	17/623	0.251939	0.45637	0.966661	0.999075	-0.215887	0.297615	spn-E;blanks;arx;CG8036;mael;vnd;Sox21a;Nup153;sage;Taf7;MBD-like;Hsf;Sox14;dmrt99B;arm;Bap55;CG13287
myofibril assembly (GO:0030239)	2/44	0.263768	0.464365	0.536256	0.864758	-1.19817	1.59678	Act88F;l(2)efl
brain development (GO:0007420)	2/44	0.263768	0.464365	0.536256	0.864758	-1.09408	1.45806	chic;vnd
ATP metabolic process (GO:0046034)	1/14	0.274989	0.466649	0.446929	0.822919	-2.80416	3.62024	Cyt-c-p
larval salivary gland morphogenesis (GO:0007436)	1/14	0.274989	0.466649	0.446929	0.822919	-2.43446	3.14295	chic
positive regulation of cytosolic calcium ion concentration (GO:0007204)	1/14	0.274989	0.466649	0.446929	0.822919	-2.10965	2.72361	cac
positive regulation of receptor-mediated endocytosis (GO:0048260)	1/14	0.274989	0.466649	0.446929	0.822919	-2.08764	2.6952	Nedd4
axoneme assembly (GO:0035082)	1/14	0.274989	0.466649	0.446929	0.822919	-1.96325	2.5346	TTLL3B
regulation of neurotransmitter transport (GO:0051588)	1/14	0.274989	0.466649	0.446929	0.822919	-1.86805	2.4117	cac
dosage compensation by hyperactivation of X chromosome (GO:0009047)	1/14	0.274989	0.466649	0.446929	0.822919	-1.83522	2.36932	loqs
production of siRNA involved in RNA interference (GO:0030422)	1/14	0.274989	0.466649	0.446929	0.822919	-1.78506	2.30456	loqs
RNA processing (GO:0006396)	2/45	0.272225	0.466649	0.547955	0.864758	-1.2536	1.6311	Adat1;Adar
neuron differentiation (GO:0030182)	2/45	0.272225	0.466649	0.547955	0.864758	-1.22448	1.59321	HGTX;arm
nephrocyte differentiation (GO:0061319)	1/14	0.274989	0.466649	0.446929	0.822919	-1.13587	1.46644	kuz
aminoglycan biosynthetic process (GO:0006023)	1/14	0.274989	0.466649	0.446929	0.822919	-1.12411	1.45125	sfl
actin polymerization or depolymerization (GO:0008154)	1/14	0.274989	0.466649	0.446929	0.822919	-0.919829	1.18752	chic
glycerophospholipid biosynthetic process (GO:0046474)	1/14	0.274989	0.466649	0.446929	0.822919	-0.733128	0.946486	Acsl
positive regulation of neural precursor cell proliferation (GO:2000179)	1/14	0.274989	0.466649	0.446929	0.822919	-0.711785	0.918932	bun
regulation of Notch signaling pathway (GO:0008593)	4/117	0.275089	0.466649	0.694462	0.909311	-0.499732	0.644984	lqf;DnaJ-1;Nedd4;bun
negative regulation of transcription from RNA polymerase II promoter (GO:0000122)	6/192	0.271294	0.466649	0.784268	0.944472	-0.348788	0.455012	mip120;HGTX;MBD-like;slou;arm;vnd
regulation of protein dephosphorylation (GO:0035304)	1/14	0.274989	0.466649	0.446929	0.822919	-0.290867	0.375517	CG17124
heparan sulfate proteoglycan biosynthetic process (GO:0015012)	1/15	0.291458	0.473464	0.468362	0.824553	-1.99832	2.46365	sfl
lipid modification (GO:0030258)	1/15	0.291458	0.473464	0.468362	0.824553	-1.98075	2.44198	LPCAT
antennal morphogenesis (GO:0048800)	1/15	0.291458	0.473464	0.468362	0.824553	-1.91386	2.35951	sn
muscle contraction (GO:0006936)	1/15	0.291458	0.473464	0.468362	0.824553	-1.79987	2.21899	Ca-alpha1D
epithelial tube morphogenesis (GO:0060562)	1/15	0.291458	0.473464	0.468362	0.824553	-1.75582	2.16468	arm
piRNA metabolic process (GO:0034587)	1/15	0.291458	0.473464	0.468362	0.824553	-1.71643	2.11612	mael
response to purine-containing compound (GO:0014074)	1/15	0.291458	0.473464	0.468362	0.824553	-1.70208	2.09842	MAGE
mitochondrial electron transport, cytochrome c to oxygen (GO:0006123)	1/15	0.291458	0.473464	0.468362	0.824553	-1.65879	2.04505	Cyt-c-p
mitotic spindle assembly checkpoint (GO:0007094)	1/15	0.291458	0.473464	0.468362	0.824553	-1.62272	2.00058	alphaTub84B
regulation of DNA replication (GO:0006275)	1/15	0.291458	0.473464	0.468362	0.824553	-1.49244	1.83996	CycE
mitotic spindle checkpoint (GO:0071174)	1/15	0.291458	0.473464	0.468362	0.824553	-1.49234	1.83984	alphaTub84B
spindle assembly checkpoint (GO:0071173)	1/15	0.291458	0.473464	0.468362	0.824553	-1.47152	1.81418	alphaTub84B
positive regulation of DNA metabolic process (GO:0051054)	1/15	0.291458	0.473464	0.468362	0.824553	-1.23441	1.52185	piwi
myoblast fusion (GO:0007520)	2/47	0.289122	0.473464	0.570728	0.87531	-1.13767	1.41174	Pgk;CG9961
lymph gland development (GO:0048542)	2/47	0.289122	0.473464	0.570728	0.87531	-0.969111	1.20258	kuz;Pen
myotube differentiation (GO:0014902)	2/47	0.289122	0.473464	0.570728	0.87531	-0.914151	1.13438	Pgk;CG9961
positive regulation of axon extension (GO:0045773)	1/15	0.291458	0.473464	0.468362	0.824553	-0.919047	1.13306	chic
ventral cord development (GO:0007419)	3/83	0.291536	0.473464	0.652475	0.890861	-0.654414	0.806625	kuz;CycE;vnd
heparan sulfate proteoglycan metabolic process (GO:0030201)	1/15	0.291458	0.473464	0.468362	0.824553	-0.621643	0.766399	sfl
mesoderm development (GO:0007498)	3/83	0.291536	0.473464	0.652475	0.890861	-0.609154	0.750838	CG12896;Ald;hll
production of small RNA involved in gene silencing by RNA (GO:0070918)	1/15	0.291458	0.473464	0.468362	0.824553	-0.596377	0.735249	loqs
nucleotide biosynthetic process (GO:0009165)	1/15	0.291458	0.473464	0.468362	0.824553	-0.121631	0.149954	CG6767
regulation of multicellular organismal development (GO:2000026)	2/48	0.297555	0.481373	0.581799	0.87531	-0.928834	1.12589	sfl;lark
periodic partitioning (GO:0007365)	2/48	0.297555	0.481373	0.581799	0.87531	-0.266837	0.323449	sfl;arm
Notch receptor processing (GO:0007220)	1/16	0.307554	0.482641	0.488967	0.831145	-3.06554	3.61459	kuz
positive regulation of axon guidance (GO:1902669)	1/16	0.307554	0.482641	0.488967	0.831145	-2.34055	2.75975	chic
mitochondrial electron transport, ubiquinol to cytochrome c (GO:0006122)	1/16	0.307554	0.482641	0.488967	0.831145	-2.05333	2.42109	Cyt-c-p
phagocytosis, engulfment (GO:0006911)	1/16	0.307554	0.482641	0.488967	0.831145	-1.98286	2.338	RhoBTB
male germ-line stem cell population maintenance (GO:0036098)	1/16	0.307554	0.482641	0.488967	0.831145	-1.78155	2.10063	chic
ecdysone-mediated induction of salivary gland cell autophagic cell death (GO:0035072)	1/16	0.307554	0.482641	0.488967	0.831145	-1.67745	1.97788	l(3)psg2
induction of programmed cell death by ecdysone (GO:0035078)	1/16	0.307554	0.482641	0.488967	0.831145	-1.53529	1.81026	l(3)psg2
production of miRNAs involved in gene silencing by miRNA (GO:0035196)	1/16	0.307554	0.482641	0.488967	0.831145	-1.50056	1.76932	loqs
regulation of neuroblast proliferation (GO:1902692)	2/49	0.305972	0.482641	0.59266	0.876027	-1.08502	1.28494	MAGE;bun
somatic muscle development (GO:0007525)	3/85	0.303962	0.482641	0.667813	0.891656	-0.650942	0.775175	Pgk;unc-45;CG9961
chaeta development (GO:0022416)	3/85	0.303962	0.482641	0.667813	0.891656	-0.645156	0.768285	CG7755;sn;ctp
regulation of axon extension (GO:0030516)	1/16	0.307554	0.482641	0.488967	0.831145	-0.611544	0.721074	kuz
striated muscle tissue development (GO:0014706)	1/16	0.307554	0.482641	0.488967	0.831145	-0.592525	0.698648	kuz
muscle cell fate commitment (GO:0042693)	1/16	0.307554	0.482641	0.488967	0.831145	-0.447604	0.527772	slou
regulation of oskar mRNA translation (GO:0046011)	1/16	0.307554	0.482641	0.488967	0.831145	-0.443471	0.522899	aub
imaginal disc-derived wing morphogenesis (GO:0007476)	7/240	0.304259	0.482641	0.848408	0.970786	-0.175194	0.208459	PDZ-GEF;Nedd4;CycE;sfl;sn;arm;ctp
activation of cysteine-type endopeptidase activity involved in apoptotic process (GO:0006919)	1/17	0.323285	0.496178	0.508776	0.834353	-2.36842	2.67446	klhl10
negative regulation of female receptivity, post-mating (GO:0045434)	1/17	0.323285	0.496178	0.508776	0.834353	-2.0728	2.34065	Sems
negative regulation of synaptic transmission (GO:0050805)	1/17	0.323285	0.496178	0.508776	0.834353	-1.75608	1.98301	SLC22A
apoptotic cell clearance (GO:0043277)	1/17	0.323285	0.496178	0.508776	0.834353	-1.73131	1.95503	RhoBTB
positive regulation of response to wounding (GO:1903036)	1/17	0.323285	0.496178	0.508776	0.834353	-1.31746	1.4877	chic
response to disaccharide (GO:0034285)	1/17	0.323285	0.496178	0.508776	0.834353	-1.22988	1.38881	ktub
DNA-templated transcriptional preinitiation complex assembly (GO:0070897)	1/17	0.323285	0.496178	0.508776	0.834353	-1.1895	1.34321	Taf7
neuromuscular junction development (GO:0007528)	2/51	0.322745	0.496178	0.613747	0.883711	-0.963144	1.08921	Nedd4;Act57B
positive regulation of stem cell proliferation (GO:2000648)	1/17	0.323285	0.496178	0.508776	0.834353	-0.487951	0.551004	bun
negative regulation of cell fate specification (GO:0009996)	1/17	0.323285	0.496178	0.508776	0.834353	-0.390594	0.441067	bun
mesodermal cell fate commitment (GO:0001710)	1/17	0.323285	0.496178	0.508776	0.834353	-0.374917	0.423364	slou
negative regulation of cell differentiation (GO:0045596)	1/17	0.323285	0.496178	0.508776	0.834353	-0.324372	0.366288	Sox21a
embryonic development via the syncytial blastoderm (GO:0001700)	5/166	0.325243	0.49827	0.797283	0.950389	-0.236837	0.266011	Orct2;chic;PDZ-GEF;CycB;arm
defense response to fungus (GO:0050832)	2/52	0.331094	0.506308	0.623974	0.889866	-0.957875	1.05879	Trx-2;Hsf
response to sucrose (GO:0009744)	1/18	0.33866	0.514125	0.527819	0.855537	-1.7302	1.8734	ktub
proteoglycan biosynthetic process (GO:0030166)	1/18	0.33866	0.514125	0.527819	0.855537	-1.67899	1.81794	sfl
peptide transport (GO:0015833)	1/18	0.33866	0.514125	0.527819	0.855537	-1.64496	1.7811	Nup50
positive regulation of endocytosis (GO:0045807)	1/18	0.33866	0.514125	0.527819	0.855537	-1.525	1.65121	Nedd4
dorsal/ventral axis specification (GO:0009950)	2/54	0.347702	0.524998	0.643798	0.890861	-0.943053	0.996251	spn-E;mael
imaginal disc-derived wing margin morphogenesis (GO:0008587)	2/54	0.347702	0.524998	0.643798	0.890861	-0.830784	0.877649	sfl;arm
Golgi organization (GO:0007030)	3/92	0.347541	0.524998	0.71758	0.915445	-0.52664	0.556592	Tango1;ATP8B;CG33298
metal ion homeostasis (GO:0055065)	1/19	0.353686	0.525512	0.546127	0.864758	-2.05498	2.13584	Cib2
negative regulation of female receptivity (GO:0007621)	1/19	0.353686	0.525512	0.546127	0.864758	-1.88676	1.96099	Sems
regulation of cell fate specification (GO:0042659)	1/19	0.353686	0.525512	0.546127	0.864758	-1.69107	1.75761	bun
axonemal dynein complex assembly (GO:0070286)	1/19	0.353686	0.525512	0.546127	0.864758	-1.61973	1.68347	CG6971
regulation of neurotransmitter secretion (GO:0046928)	1/19	0.353686	0.525512	0.546127	0.864758	-1.57503	1.63701	cac
regulation of cellular protein metabolic process (GO:0032268)	1/19	0.353686	0.525512	0.546127	0.864758	-1.49116	1.54983	bol
macromolecule modification (GO:0043412)	1/19	0.353686	0.525512	0.546127	0.864758	-1.11212	1.15588	Adar
canonical Wnt signaling pathway (GO:0060070)	1/19	0.353686	0.525512	0.546127	0.864758	-0.208664	0.216874	arm
long-chain fatty-acyl-CoA metabolic process (GO:0035336)	1/19	0.353686	0.525512	0.546127	0.864758	0.369908	-0.384463	Acsl
internal peptidyl-lysine acetylation (GO:0018393)	2/55	0.355954	0.527946	0.653398	0.890861	-0.605568	0.625523	Act87E;Bap55
proteasomal protein catabolic process (GO:0010498)	3/94	0.359963	0.532949	0.730694	0.922172	0.439624	-0.449187	CG7656;Nedd4;CG42797
positive regulation of neurogenesis (GO:0050769)	1/20	0.368371	0.535929	0.563727	0.87482	-1.85017	1.8477	bun
negative regulation of neuron apoptotic process (GO:0043524)	1/20	0.368371	0.535929	0.563727	0.87482	-1.76519	1.76283	MAGE
inter-male aggressive behavior (GO:0002121)	1/20	0.368371	0.535929	0.563727	0.87482	-1.63688	1.63469	twz
chitin-based larval cuticle pattern formation (GO:0035293)	1/20	0.368371	0.535929	0.563727	0.87482	-1.49347	1.49147	arm
protein localization to organelle (GO:0033365)	1/20	0.368371	0.535929	0.563727	0.87482	-1.4566	1.45465	ktub
positive regulation of cellular component organization (GO:0051130)	1/20	0.368371	0.535929	0.563727	0.87482	-1.20763	1.20602	Nedd4
protein complex subunit organization (GO:0071822)	1/20	0.368371	0.535929	0.563727	0.87482	-1.14606	1.14453	Nup153
dorsal/ventral pattern formation (GO:0009953)	2/56	0.364169	0.535929	0.66279	0.891656	-0.79465	0.802705	mael;vnd
ncRNA processing (GO:0034470)	2/56	0.364169	0.535929	0.66279	0.891656	-0.466219	0.470945	loqs;Adat1
covalent chromatin modification (GO:0016569)	1/20	0.368371	0.535929	0.563727	0.87482	-0.0194631	0.0194371	MBD-like
phosphorylation (GO:0016310)	7/258	0.370227	0.537695	0.8935	0.987253	-0.342754	0.340574	CG43143;Cyt-c-p;Pgk;CG8485;CG8298;Gk1;Gk2
embryo development ending in birth or egg hatching (GO:0009792)	2/57	0.372344	0.539835	0.671978	0.893837	-0.732515	0.723678	CycB;lark
epidermis development (GO:0008544)	1/21	0.382723	0.545446	0.580646	0.87531	-1.79468	1.72369	sn
positive regulation of TORC1 signaling (GO:1904263)	1/21	0.382723	0.545446	0.580646	0.87531	-1.74997	1.68074	CycD
calcium ion homeostasis (GO:0055074)	1/21	0.382723	0.545446	0.580646	0.87531	-1.74346	1.6745	Cib2
response to metal ion (GO:0010038)	1/21	0.382723	0.545446	0.580646	0.87531	-1.61161	1.54786	List
dosage compensation (GO:0007549)	1/21	0.382723	0.545446	0.580646	0.87531	-1.56549	1.50357	loqs
actomyosin contractile ring organization (GO:0044837)	1/21	0.382723	0.545446	0.580646	0.87531	-0.846629	0.813139	chic
positive regulation of GTPase activity (GO:0043547)	2/58	0.380476	0.545446	0.680962	0.898756	-0.726827	0.702355	PDZ-GEF;Rgl
posttranscriptional regulation of gene expression (GO:0010608)	1/21	0.382723	0.545446	0.580646	0.87531	-0.459666	0.441483	bol
detection of visible light (GO:0009584)	1/21	0.382723	0.545446	0.580646	0.87531	-0.161332	0.15495	cac
autophagosome maturation (GO:0097352)	1/21	0.382723	0.545446	0.580646	0.87531	-0.0917327	0.088104	cac
microtubule bundle formation (GO:0001578)	1/22	0.39675	0.554128	0.596911	0.876027	-1.62685	1.50394	TTLL3B
positive regulation of actin filament polymerization (GO:0030838)	1/22	0.39675	0.554128	0.596911	0.876027	-1.55653	1.43893	RhoBTB
germ-band shortening (GO:0007390)	1/22	0.39675	0.554128	0.596911	0.876027	-1.52517	1.40994	Orct2
autophagic cell death (GO:0048102)	1/22	0.39675	0.554128	0.596911	0.876027	-1.4796	1.36781	ctp
ribosomal large subunit assembly (GO:0000027)	1/22	0.39675	0.554128	0.596911	0.876027	-1.17587	1.08703	RpL10
fatty-acyl-CoA metabolic process (GO:0035337)	1/22	0.39675	0.554128	0.596911	0.876027	-0.986171	0.911664	pdgy
cellular protein complex assembly (GO:0043623)	2/60	0.396604	0.554128	0.698327	0.909717	-0.75197	0.695434	Sep1;unc-45
tube fusion (GO:0035146)	1/22	0.39675	0.554128	0.596911	0.876027	-0.728156	0.673142	arm
positive regulation of protein polymerization (GO:0032273)	1/22	0.39675	0.554128	0.596911	0.876027	-0.394292	0.364503	RhoBTB
assembly of actomyosin apparatus involved in cytokinesis (GO:0000912)	1/22	0.39675	0.554128	0.596911	0.876027	-0.264507	0.244523	chic
branch fusion, open tracheal system (GO:0035147)	1/22	0.39675	0.554128	0.596911	0.876027	0.065361	-0.0604229	arm
regulation of neuron apoptotic process (GO:0043523)	1/22	0.39675	0.554128	0.596911	0.876027	0.080518	-0.0744347	MAGE
regulation of cellular macromolecule biosynthetic process (GO:2000112)	7/266	0.399911	0.557613	0.909597	0.987253	-0.0789847	0.0723905	Sox21a;CycE;Nup153;sage;Taf7;Sox14;bol
positive regulation of filopodium assembly (GO:0051491)	1/23	0.410459	0.560203	0.612547	0.883502	-1.69756	1.51164	chic
regulation of phosphorylation (GO:0042325)	1/23	0.410459	0.560203	0.612547	0.883502	-1.60364	1.42801	CycE
actomyosin contractile ring assembly (GO:0000915)	1/23	0.410459	0.560203	0.612547	0.883502	-1.54527	1.37603	chic
regulation of female receptivity, post-mating (GO:0046008)	1/23	0.410459	0.560203	0.612547	0.883502	-1.40087	1.24744	Sems
retrograde vesicle-mediated transport, Golgi to ER (GO:0006890)	1/23	0.410459	0.560203	0.612547	0.883502	-1.24692	1.11035	CG31729
positive regulation of chromatin silencing (GO:0031937)	1/23	0.410459	0.560203	0.612547	0.883502	-1.22495	1.09079	piwi
phospholipid metabolic process (GO:0006644)	1/23	0.410459	0.560203	0.612547	0.883502	-1.20627	1.07416	LPCAT
response to alkaloid (GO:0043279)	1/23	0.410459	0.560203	0.612547	0.883502	-1.02141	0.909546	MAGE
wound healing (GO:0042060)	2/61	0.404595	0.560203	0.706713	0.909717	-0.790803	0.715572	chic;sn
leg disc morphogenesis (GO:0007478)	2/61	0.404595	0.560203	0.706713	0.909717	-0.750874	0.679442	RhoGAP71E;l(3)psg2
regulation of signal transduction (GO:0009966)	3/102	0.409194	0.560203	0.778409	0.944472	-0.491526	0.43921	lqf;kuz;stops
regulation of RNA metabolic process (GO:0051252)	1/23	0.410459	0.560203	0.612547	0.883502	-0.169438	0.150881	loqs
regulation of cellular localization (GO:0060341)	1/23	0.410459	0.560203	0.612547	0.883502	0.146663	-0.130601	cac
wing disc development (GO:0035220)	3/103	0.415275	0.565855	0.783857	0.944472	-0.371812	0.326754	arm;Skp2;ctp
RNA polyadenylation (GO:0043631)	1/24	0.423857	0.570132	0.627579	0.889866	-1.38371	1.18772	hrg
regulation of neuromuscular synaptic transmission (GO:1900073)	1/24	0.423857	0.570132	0.627579	0.889866	-1.26337	1.08443	Csp
actin cytoskeleton reorganization (GO:0031532)	1/24	0.423857	0.570132	0.627579	0.889866	-1.20091	1.03081	RhoBTB
negative regulation of autophagy (GO:0010507)	1/24	0.423857	0.570132	0.627579	0.889866	-1.1916	1.02282	sesB
negative regulation of cellular catabolic process (GO:0031330)	1/24	0.423857	0.570132	0.627579	0.889866	-1.04119	0.893711	sesB
positive regulation of cellular component biogenesis (GO:0044089)	1/24	0.423857	0.570132	0.627579	0.889866	-0.979067	0.840391	Nedd4
fatty acid derivative biosynthetic process (GO:1901570)	1/24	0.423857	0.570132	0.627579	0.889866	-0.902523	0.774689	pdgy
photoreceptor cell differentiation (GO:0046530)	1/24	0.423857	0.570132	0.627579	0.889866	0.0942519	-0.080902	arm
MAPK cascade (GO:0000165)	1/25	0.436951	0.57846	0.642029	0.890861	-1.49457	1.2374	PDZ-GEF
dendrite guidance (GO:0070983)	1/25	0.436951	0.57846	0.642029	0.890861	-1.48039	1.22567	Bap55
mRNA polyadenylation (GO:0006378)	1/25	0.436951	0.57846	0.642029	0.890861	-1.39607	1.15585	hrg
antennal development (GO:0007469)	1/25	0.436951	0.57846	0.642029	0.890861	-1.39363	1.15383	sn
regulation of photoreceptor cell differentiation (GO:0046532)	1/25	0.436951	0.57846	0.642029	0.890861	-1.23973	1.02642	PDZ-GEF
regulation of secretion by cell (GO:1903530)	1/25	0.436951	0.57846	0.642029	0.890861	-1.14834	0.950752	cac
protein complex disassembly (GO:0043241)	1/25	0.436951	0.57846	0.642029	0.890861	-0.944046	0.781608	cac
non-sensory hair organization (GO:0035316)	1/25	0.436951	0.57846	0.642029	0.890861	-0.117023	0.096887	sn
apical constriction (GO:0003383)	1/25	0.436951	0.57846	0.642029	0.890861	0.148318	-0.122797	RhoGAP71E
regulation of mitotic cell cycle phase transition (GO:1901990)	1/25	0.436951	0.57846	0.642029	0.890861	0.444081	-0.367669	CycE
dorsal closure (GO:0007391)	3/107	0.439387	0.579853	0.804555	0.952284	-0.267604	0.22007	chic;PDZ-GEF;arm
ribonucleoprotein complex assembly (GO:0022618)	3/107	0.439387	0.579853	0.804555	0.952284	-0.190527	0.156685	spn-E;RpL10;aub
glial cell differentiation (GO:0010001)	1/26	0.449748	0.585232	0.65592	0.890861	-1.42098	1.13546	vnd
tRNA processing (GO:0008033)	1/26	0.449748	0.585232	0.65592	0.890861	-1.41505	1.13072	Adat1
oocyte anterior/posterior axis specification (GO:0007314)	1/26	0.449748	0.585232	0.65592	0.890861	-1.19132	0.951944	mael
cAMP-mediated signaling (GO:0019933)	1/26	0.449748	0.585232	0.65592	0.890861	-1.1656	0.931391	CG16721
axon midline choice point recognition (GO:0016199)	1/26	0.449748	0.585232	0.65592	0.890861	-1.10435	0.88245	Nedd4
imaginal disc-derived male genitalia development (GO:0007485)	1/26	0.449748	0.585232	0.65592	0.890861	-1.04465	0.834744	PDZ-GEF
sulfur compound biosynthetic process (GO:0044272)	1/26	0.449748	0.585232	0.65592	0.890861	-0.994509	0.794679	sfl
positive regulation of macromolecule biosynthetic process (GO:0010557)	1/26	0.449748	0.585232	0.65592	0.890861	-0.945706	0.755682	Hsp67Bc
exocrine system development (GO:0035272)	1/26	0.449748	0.585232	0.65592	0.890861	-0.926484	0.740323	sage
regulation of apoptotic process (GO:0042981)	4/152	0.454107	0.589987	0.859561	0.975851	-0.151009	0.11921	Sep1;CycE;bun;viaf
positive regulation of plasma membrane bounded cell projection assembly (GO:0120034)	1/27	0.462255	0.594126	0.669274	0.891656	-1.47685	1.13959	chic
positive regulation of multicellular organism growth (GO:0040018)	1/27	0.462255	0.594126	0.669274	0.891656	-1.4115	1.08916	Orct2
activation of GTPase activity (GO:0090630)	1/27	0.462255	0.594126	0.669274	0.891656	-1.2412	0.95776	Rgl
regulation of imaginal disc-derived wing size (GO:0044719)	1/27	0.462255	0.594126	0.669274	0.891656	-1.18074	0.911103	CycE
cyclic-nucleotide-mediated signaling (GO:0019935)	1/27	0.462255	0.594126	0.669274	0.891656	-1.13858	0.878567	CG16721
transmembrane receptor protein serine/threonine kinase signaling pathway (GO:0007178)	1/27	0.462255	0.594126	0.669274	0.891656	-0.75467	0.582332	bun
imaginal disc-derived leg morphogenesis (GO:0007480)	2/68	0.459013	0.594126	0.760104	0.944472	-0.425029	0.33096	RhoGAP71E;l(3)psg2
histone acetylation (GO:0016573)	2/69	0.466551	0.598729	0.767005	0.944472	-0.620527	0.473082	Act87E;Bap55
regulation of cell proliferation (GO:0042127)	4/155	0.469054	0.60102	0.869323	0.980187	-0.423064	0.320276	CycB;CycD;CycE;bun
adherens junction organization (GO:0034332)	1/28	0.474479	0.601533	0.682111	0.898756	-0.975984	0.727634	PDZ-GEF
plasma membrane bounded cell projection morphogenesis (GO:0120039)	1/28	0.474479	0.601533	0.682111	0.898756	-0.874791	0.652191	sn
modulation of chemical synaptic transmission (GO:0050804)	2/70	0.474027	0.601533	0.773734	0.944472	-0.710508	0.530387	Csp;cac
regulation of Ras protein signal transduction (GO:0046578)	2/70	0.474027	0.601533	0.773734	0.944472	-0.669896	0.50007	CG5522;Rgl
protein localization to cell periphery (GO:1990778)	1/28	0.474479	0.601533	0.682111	0.898756	-0.631212	0.470593	arm
anterior/posterior axis specification (GO:0009948)	2/70	0.474027	0.601533	0.773734	0.944472	-0.604634	0.451354	spn-E;mael
axon choice point recognition (GO:0016198)	1/28	0.474479	0.601533	0.682111	0.898756	0.417644	-0.311369	Nedd4
mitochondrial transport (GO:0006839)	2/71	0.48144	0.6076	0.780293	0.944472	-0.486961	0.355956	sesB;Ant2
morphogenesis of embryonic epithelium (GO:0016331)	3/114	0.480613	0.6076	0.836772	0.965882	-0.366553	0.268571	chic;PDZ-GEF;arm
modification-dependent protein catabolic process (GO:0019941)	2/71	0.48144	0.6076	0.780293	0.944472	1.39325	-1.01843	CG11700;CG7656
nucleus organization (GO:0006997)	1/29	0.486425	0.61113	0.694451	0.909311	-1.39795	1.00747	Nup153
larval chitin-based cuticle development (GO:0008363)	1/29	0.486425	0.61113	0.694451	0.909311	-1.26785	0.913707	arm
regulation of axonogenesis (GO:0050770)	1/29	0.486425	0.61113	0.694451	0.909311	-1.26681	0.912954	kuz
regulation of autophagy (GO:0010506)	2/72	0.488787	0.613179	0.786685	0.944472	-0.619799	0.443669	sesB;Hsp67Bc
protein O-linked glycosylation (GO:0006493)	1/30	0.4981	0.616113	0.706314	0.909717	-1.33367	0.929509	CG30463
negative regulation of neuron death (GO:1901215)	1/30	0.4981	0.616113	0.706314	0.909717	-1.21719	0.848328	MAGE
intestinal stem cell homeostasis (GO:0036335)	1/30	0.4981	0.616113	0.706314	0.909717	-1.18257	0.824201	bun
cellular calcium ion homeostasis (GO:0006874)	1/30	0.4981	0.616113	0.706314	0.909717	-1.02866	0.716932	sesB
regulation of cellular amide metabolic process (GO:0034248)	1/30	0.4981	0.616113	0.706314	0.909717	-0.984983	0.686489	bol
glial cell migration (GO:0008347)	1/30	0.4981	0.616113	0.706314	0.909717	-0.945947	0.659283	kuz
homeostasis of number of cells (GO:0048872)	1/30	0.4981	0.616113	0.706314	0.909717	-0.794326	0.553609	bun
chromatin remodeling (GO:0006338)	2/73	0.49607	0.616113	0.792913	0.948307	-0.598255	0.4194	Nup153;Bap55
post-embryonic appendage morphogenesis (GO:0035120)	4/161	0.498478	0.616113	0.88711	0.984038	-0.310259	0.216001	PDZ-GEF;RhoGAP71E;l(3)psg2;ctp
maternal determination of anterior/posterior axis, embryo (GO:0008358)	1/30	0.4981	0.616113	0.706314	0.909717	0.295886	-0.206219	mael
long-term memory (GO:0007616)	2/74	0.503285	0.621139	0.79898	0.951059	-0.599277	0.411462	fabp;arm
regulation of TORC1 signaling (GO:1903432)	1/31	0.50951	0.624224	0.717717	0.915445	-1.3328	0.898715	CycD
protein stabilization (GO:0050821)	1/31	0.50951	0.624224	0.717717	0.915445	-1.23013	0.829481	DnaJ-1
ectoderm development (GO:0007398)	1/31	0.50951	0.624224	0.717717	0.915445	-1.12986	0.761874	vnd
melanotic encapsulation of foreign target (GO:0035011)	1/31	0.50951	0.624224	0.717717	0.915445	-1.10521	0.745249	RhoBTB
mRNA metabolic process (GO:0016071)	1/31	0.50951	0.624224	0.717717	0.915445	-0.91126	0.614468	Adar
regulation of embryonic cell shape (GO:0016476)	1/32	0.520661	0.633257	0.728679	0.921016	-1.22789	0.801386	PDZ-GEF
regulation of endocytosis (GO:0030100)	1/32	0.520661	0.633257	0.728679	0.921016	-1.168	0.762301	Nedd4
positive regulation of TOR signaling (GO:0032008)	1/32	0.520661	0.633257	0.728679	0.921016	-1.08767	0.709875	CycD
regulation of imaginal disc growth (GO:0045570)	1/32	0.520661	0.633257	0.728679	0.921016	-1.04535	0.68225	sfl
mRNA 3'-end processing (GO:0031124)	1/32	0.520661	0.633257	0.728679	0.921016	-0.916866	0.598397	hrg
imaginal disc morphogenesis (GO:0007560)	2/77	0.524528	0.636113	0.816249	0.960778	-0.648754	0.418613	chic;arm
mRNA splicing, via spliceosome (GO:0000398)	5/211	0.52427	0.636113	0.925707	0.991145	0.0441252	-0.0284938	Zn72D;CG5213;CG6066;lark;aub
regulation of filopodium assembly (GO:0051489)	1/33	0.53156	0.640931	0.739217	0.928732	-1.25451	0.792773	chic
negative regulation of neuroblast proliferation (GO:0007406)	1/33	0.53156	0.640931	0.739217	0.928732	-0.936228	0.591639	MAGE
negative regulation of neural precursor cell proliferation (GO:2000178)	1/33	0.53156	0.640931	0.739217	0.928732	-0.793434	0.501402	MAGE
positive regulation of developmental growth (GO:0048639)	2/78	0.531472	0.640931	0.821704	0.962372	-0.66126	0.417986	Orct2;cac
peripheral nervous system development (GO:0007422)	2/79	0.538346	0.648181	0.827014	0.963891	-0.528706	0.327403	CycE;bun
protein localization to plasma membrane (GO:0072659)	1/34	0.542211	0.649104	0.749347	0.938644	-0.984767	0.602776	arm
sarcomere organization (GO:0045214)	1/34	0.542211	0.649104	0.749347	0.938644	-0.95207	0.582762	l(2)efl
imaginal disc-derived appendage morphogenesis (GO:0035114)	4/170	0.541233	0.649104	0.909835	0.987253	-0.295713	0.181539	PDZ-GEF;RhoGAP71E;l(3)psg2;ctp
positive regulation of transcription from RNA polymerase II promoter (GO:0045944)	7/305	0.541483	0.649104	0.961511	0.999075	0.0261685	-0.0160529	HGTX;Nup50;Nup153;sage;Hsf;arm;vnd
epithelial cell migration, open tracheal system (GO:0007427)	1/35	0.552621	0.660622	0.759084	0.944472	-1.16629	0.691709	sfl
intracellular protein transport (GO:0006886)	4/173	0.555069	0.662603	0.916457	0.989679	-0.183437	0.107982	Nup50;Nup153;CG33298;Ran
eye photoreceptor cell differentiation (GO:0001754)	1/36	0.562794	0.664255	0.768444	0.944472	-1.11628	0.641684	bun
tRNA modification (GO:0006400)	1/36	0.562794	0.664255	0.768444	0.944472	-1.10971	0.637906	Adat1
positive regulation of synaptic growth at neuromuscular junction (GO:0045887)	1/36	0.562794	0.664255	0.768444	0.944472	-1.05687	0.607534	cac
positive regulation of innate immune response (GO:0045089)	1/36	0.562794	0.664255	0.768444	0.944472	-0.884729	0.508579	aub
DNA packaging (GO:0006323)	1/36	0.562794	0.664255	0.768444	0.944472	-0.717339	0.412356	MBD-like
positive regulation of neuromuscular junction development (GO:1904398)	1/36	0.562794	0.664255	0.768444	0.944472	-0.709603	0.40791	cac
DNA metabolic process (GO:0006259)	3/128	0.558397	0.664255	0.887699	0.984038	-0.365839	0.213169	MAGE;Nse4;MBD-like
epithelial cell migration (GO:0010631)	1/36	0.562794	0.664255	0.768444	0.944472	0.554189	-0.318571	sfl
regulation of cell death (GO:0010941)	1/37	0.572736	0.670326	0.777442	0.944472	-0.868342	0.483953	l(3)psg2
regulation of cellular catabolic process (GO:0031329)	1/37	0.572736	0.670326	0.777442	0.944472	-0.660004	0.36784	Hsp67Bc
negative regulation of response to stimulus (GO:0048585)	1/37	0.572736	0.670326	0.777442	0.944472	-0.364973	0.20341	Csp
meiosis I (GO:0007127)	1/37	0.572736	0.670326	0.777442	0.944472	-0.183117	0.102057	bol
positive regulation of immune response (GO:0050778)	1/37	0.572736	0.670326	0.777442	0.944472	0.415196	-0.231401	aub
regulation of transcription from RNA polymerase II promoter (GO:0006357)	14/630	0.570778	0.670326	0.995403	0.999998	0.447259	-0.250803	mip120;HGTX;Nup50;slou;vnd;Nup153;sage;Taf7;MBD-like;Hsf;Sox14;dmrt99B;arm;Bap55
compound eye morphogenesis (GO:0001745)	3/131	0.574134	0.671025	0.896572	0.987253	-0.298834	0.16582	CG4721;bun;arm
Ras protein signal transduction (GO:0007265)	2/85	0.578114	0.674734	0.85599	0.97478	-0.248831	0.136356	RhoGAP71E;RhoBTB
negative regulation of stem cell proliferation (GO:2000647)	1/38	0.582453	0.676033	0.786091	0.944472	-1.06941	0.578023	MAGE
cytosolic transport (GO:0016482)	1/38	0.582453	0.676033	0.786091	0.944472	-0.609682	0.329537	Acsl
cortical cytoskeleton organization (GO:0030865)	1/38	0.582453	0.676033	0.786091	0.944472	0.671092	-0.362729	Rbp
protein localization to membrane (GO:0072657)	1/38	0.582453	0.676033	0.786091	0.944472	0.739326	-0.39961	arm
eye pigment biosynthetic process (GO:0006726)	1/39	0.59195	0.68327	0.794405	0.948307	-1.35302	0.709433	se
positive regulation of Notch signaling pathway (GO:0045747)	1/39	0.59195	0.68327	0.794405	0.948307	-1.18628	0.622006	lqf
RNA export from nucleus (GO:0006405)	1/39	0.59195	0.68327	0.794405	0.948307	-1.1272	0.591031	Nup153
wing disc morphogenesis (GO:0007472)	3/134	0.589519	0.68327	0.904811	0.987253	-0.273745	0.14466	PDZ-GEF;arm;ctp
positive regulation of nucleic acid-templated transcription (GO:1903508)	3/135	0.594567	0.685346	0.907423	0.987253	0.127499	-0.0662894	Hsf;arm;Bap55
regulation of alternative mRNA splicing, via spliceosome (GO:0000381)	2/88	0.597037	0.687249	0.868756	0.980187	-0.23182	0.119567	CG5213;lark
regulation of organ growth (GO:0046620)	1/40	0.60123	0.69018	0.802397	0.952284	-0.967267	0.492123	sfl
regulation of actin filament polymerization (GO:0030833)	1/40	0.60123	0.69018	0.802397	0.952284	-0.781216	0.397465	RhoBTB
response to alcohol (GO:0097305)	1/41	0.610301	0.697724	0.810079	0.956122	-1.0629	0.524866	Clic
negative regulation of neurogenesis (GO:0050768)	1/41	0.610301	0.697724	0.810079	0.956122	-0.984098	0.485951	MAGE
nucleosome organization (GO:0034728)	2/90	0.609295	0.697724	0.876682	0.980187	-0.373496	0.185049	Act87E;Bap55
chorion-containing eggshell formation (GO:0007304)	1/42	0.619165	0.7058	0.817464	0.960778	-0.631588	0.302773	bun
positive regulation of defense response (GO:0031349)	1/42	0.619165	0.7058	0.817464	0.960778	-0.615199	0.294916	aub
vesicle-mediated transport (GO:0016192)	5/235	0.619891	0.7058	0.958958	0.999075	-0.0326409	0.0156093	lqf;CG31729;ktub;Tango1;RhoBTB
muscle organ development (GO:0007517)	1/43	0.627828	0.708102	0.824562	0.962372	-0.897116	0.417598	slou
eye-antennal disc morphogenesis (GO:0007455)	1/43	0.627828	0.708102	0.824562	0.962372	-0.820806	0.382076	sn
melanization defense response (GO:0035006)	1/43	0.627828	0.708102	0.824562	0.962372	-0.800702	0.372718	RhoBTB
positive regulation of hydrolase activity (GO:0051345)	1/43	0.627828	0.708102	0.824562	0.962372	-0.364594	0.169715	PDZ-GEF
cellular response to DNA damage stimulus (GO:0006974)	2/93	0.627147	0.708102	0.887748	0.984038	-0.242441	0.113117	MAGE;Nse4
dendrite morphogenesis (GO:0048813)	3/141	0.623999	0.708102	0.921779	0.991145	-0.205928	0.097117	scro;Sox14;Bap55
regulation of mRNA splicing, via spliceosome (GO:0048024)	2/93	0.627147	0.708102	0.887748	0.984038	-0.187981	0.0877072	CG5213;lark
positive regulation of transcription, DNA-templated (GO:0045893)	8/379	0.631934	0.711775	0.985118	0.999075	0.0227876	-0.0104588	HGTX;Nup50;Nup153;sage;Hsf;arm;vnd;Bap55
sensory organ development (GO:0007423)	3/143	0.633479	0.712557	0.926094	0.991145	0.0416604	-0.0190192	CG7755;CycE;ctp
regulation of synapse organization (GO:0050807)	1/44	0.636295	0.713808	0.831385	0.965882	-0.936276	0.423284	Act57B
apical junction assembly (GO:0043297)	1/44	0.636295	0.713808	0.831385	0.965882	0.693246	-0.313412	arm
negative regulation of synapse assembly (GO:0051964)	1/45	0.644569	0.718283	0.837943	0.965882	-0.840421	0.369091	Acsl
neuron projection development (GO:0031175)	1/45	0.644569	0.718283	0.837943	0.965882	-0.803788	0.353002	sn
imaginal disc-derived wing hair organization (GO:0035317)	1/45	0.644569	0.718283	0.837943	0.965882	-0.802625	0.352492	sn
negative regulation of synaptic growth at neuromuscular junction (GO:0045886)	1/45	0.644569	0.718283	0.837943	0.965882	-0.711962	0.312675	Acsl
negative regulation of neuromuscular junction development (GO:1904397)	1/45	0.644569	0.718283	0.837943	0.965882	-0.373556	0.164056	Acsl
protein transport (GO:0015031)	3/146	0.647386	0.719508	0.932159	0.994065	-0.172746	0.0751123	Nup50;CG33298;Ran
negative regulation of signal transduction (GO:0009968)	3/146	0.647386	0.719508	0.932159	0.994065	-0.0498011	0.0216542	DnaJ-1;Nedd4;bun
regulation of cell differentiation (GO:0045595)	1/46	0.652655	0.72249	0.844247	0.96915	-0.909162	0.387945	Sox21a
protein processing (GO:0016485)	1/46	0.652655	0.72249	0.844247	0.96915	-0.882804	0.376698	Sems
regulation of synapse assembly (GO:0051963)	1/46	0.652655	0.72249	0.844247	0.96915	-0.308772	0.131755	Nedd4
regulation of multicellular organism growth (GO:0040014)	1/47	0.660558	0.725912	0.850307	0.970786	-0.862571	0.357682	Orct2
phagocytosis (GO:0006909)	1/47	0.660558	0.725912	0.850307	0.970786	-0.337109	0.139789	CG2993
ribosome assembly (GO:0042255)	1/47	0.660558	0.725912	0.850307	0.970786	-0.277504	0.115072	RpL10
compound eye development (GO:0048749)	4/198	0.660944	0.725912	0.95679	0.999075	-0.10803	0.0447336	CG4721;PDZ-GEF;arm;Skp2
regulation of nucleic acid-templated transcription (GO:1903506)	5/246	0.659707	0.725912	0.969083	0.999075	0.270594	-0.112556	Sox21a;Nup153;sage;Taf7;Sox14
RNA splicing, via transesterification reactions with bulged adenosine as nucleophile (GO:0000377)	4/198	0.660944	0.725912	0.95679	0.999075	0.458126	-0.189704	Zn72D;CG6066;lark;aub
vesicle organization (GO:0016050)	1/48	0.668282	0.733011	0.856131	0.97478	-0.692023	0.278916	Tango1
male mating behavior (GO:0060179)	2/101	0.671644	0.735736	0.91292	0.988407	-0.263637	0.104934	twz;Adar
ribosomal large subunit biogenesis (GO:0042273)	1/49	0.67583	0.737429	0.86173	0.975851	-0.774864	0.303602	RpL10
regulation of protein phosphorylation (GO:0001932)	1/49	0.67583	0.737429	0.86173	0.975851	-0.679326	0.266169	CycE
imaginal disc-derived wing vein morphogenesis (GO:0008586)	1/49	0.67583	0.737429	0.86173	0.975851	-0.491115	0.192426	Nedd4
open tracheal system development (GO:0007424)	3/155	0.686836	0.748464	0.947716	0.998976	-0.101495	0.0381275	Pgant35A;sfl;arm
cell-cell junction assembly (GO:0007043)	1/51	0.690416	0.750413	0.872284	0.980187	-0.799891	0.296328	arm
negative regulation of multicellular organismal process (GO:0051241)	1/51	0.690416	0.750413	0.872284	0.980187	-0.380031	0.140787	lark
RNA transport (GO:0050658)	1/52	0.697461	0.75125	0.877256	0.980187	-0.704385	0.253796	Nup153
wing disc dorsal/ventral pattern formation (GO:0048190)	1/52	0.697461	0.75125	0.877256	0.980187	-0.565343	0.203698	CG4477
protein glycosylation (GO:0006486)	1/52	0.697461	0.75125	0.877256	0.980187	-0.499358	0.179923	CG30463
negative regulation of apoptotic process (GO:0043066)	2/106	0.697209	0.75125	0.92586	0.991145	0.00626449	-0.00225942	MAGE;bun
histone modification (GO:0016570)	2/105	0.692231	0.75125	0.923426	0.991145	0.117271	-0.0431366	Act87E;Bap55
actomyosin structure organization (GO:0031032)	1/52	0.697461	0.75125	0.877256	0.980187	1.01952	-0.367342	l(2)efl
proteolysis involved in cellular protein catabolic process (GO:0051603)	1/52	0.697461	0.75125	0.877256	0.980187	2.05533	-0.740551	CG11700
imaginal disc-derived wing vein specification (GO:0007474)	1/53	0.704347	0.757693	0.882035	0.984038	-0.45092	0.15804	sfl
generation of neurons (GO:0048699)	1/54	0.711076	0.763951	0.886628	0.984038	-0.805081	0.274513	HGTX
axonogenesis (GO:0007409)	4/212	0.712239	0.76422	0.970621	0.999075	0.105901	-0.0359367	kuz;chic;Acsl;Nedd4
regulation of synaptic growth at neuromuscular junction (GO:0008582)	2/110	0.716456	0.766782	0.934887	0.994347	-0.0889941	0.029674	cac;Acsl
mRNA processing (GO:0006397)	4/213	0.715676	0.766782	0.971432	0.999075	0.212651	-0.0711377	Zn72D;CG6066;lark;aub
apoptotic process (GO:0006915)	1/55	0.717652	0.767083	0.891043	0.986386	-0.581169	0.192815	Orct
cellular protein localization (GO:0034613)	3/164	0.722895	0.77072	0.959907	0.999075	-0.144715	0.0469587	Sep1;CG33298;Ran
ubiquitin-dependent protein catabolic process (GO:0006511)	3/164	0.722895	0.77072	0.959907	0.999075	0.103937	-0.0337267	CG7656;Nedd4;CG42797
defense response to Gram-positive bacterium (GO:0050830)	1/56	0.724079	0.771002	0.895287	0.987253	-0.483394	0.156066	Pebp1
transcription initiation from RNA polymerase II promoter (GO:0006367)	1/57	0.73036	0.773757	0.899366	0.987253	-0.703165	0.220947	Taf7
instar larval development (GO:0002168)	1/57	0.73036	0.773757	0.899366	0.987253	-0.624496	0.196227	chic
dorsal/ventral pattern formation, imaginal disc (GO:0007450)	1/57	0.73036	0.773757	0.899366	0.987253	-0.351446	0.11043	CG4477
DNA repair (GO:0006281)	2/113	0.730209	0.773757	0.940964	0.998136	-0.0317461	0.00998173	MAGE;Nse4
metal ion transport (GO:0030001)	1/58	0.736499	0.777312	0.903286	0.987253	-0.485178	0.148391	NAAT1
eye morphogenesis (GO:0048592)	2/114	0.734666	0.777312	0.942867	0.998891	1.20663	-0.372049	CG4721;arm
DNA-templated transcription, initiation (GO:0006352)	1/58	0.736499	0.777312	0.903286	0.987253	1.22836	-0.375691	Taf7
neuromuscular synaptic transmission (GO:0007274)	1/59	0.742498	0.781675	0.907055	0.987253	-0.374017	0.111358	Rbp
ribosome biogenesis (GO:0042254)	1/59	0.742498	0.781675	0.907055	0.987253	-0.287108	0.0854824	Ran
Notch signaling pathway (GO:0007219)	1/60	0.74836	0.785872	0.910676	0.987253	-0.436005	0.126385	kuz
positive regulation of macromolecule metabolic process (GO:0010604)	1/60	0.74836	0.785872	0.910676	0.987253	-0.337885	0.097943	Nedd4
branching involved in open tracheal system development (GO:0060446)	1/61	0.75409	0.790897	0.914158	0.98847	-0.602321	0.170002	arm
regulation of programmed cell death (GO:0043067)	1/63	0.765161	0.800505	0.920719	0.991145	-0.652548	0.174667	l(3)psg2
ER to Golgi vesicle-mediated transport (GO:0006888)	1/63	0.765161	0.800505	0.920719	0.991145	-0.324245	0.0867905	Tango1
neuron projection morphogenesis (GO:0048812)	3/180	0.778895	0.813858	0.975268	0.999075	-0.0992394	0.0247978	scro;Sox14;sn
protein phosphorylation (GO:0006468)	4/235	0.783768	0.81793	0.984757	0.999075	0.012025	-0.0029298	CG43143;Hsp67Bc;CG8485;l(2)efl
salivary gland morphogenesis (GO:0007435)	1/67	0.785833	0.819065	0.93238	0.994065	-0.20377	0.0491107	chic
ion transport (GO:0006811)	1/68	0.790711	0.823126	0.935018	0.994347	-0.541877	0.127245	wtrw
negative regulation of developmental growth (GO:0048640)	1/69	0.795478	0.827061	0.937553	0.995779	-0.565091	0.129299	Acsl
axon guidance (GO:0007411)	4/242	0.802511	0.833338	0.987579	0.999075	0.169025	-0.0371873	kuz;chic;Acsl;Nedd4
mitochondrial ATP synthesis coupled electron transport (GO:0042775)	1/72	0.809139	0.839182	0.944582	0.998976	-0.313194	0.0663296	Cyt-c-p
detection of chemical stimulus involved in sensory perception of smell (GO:0050911)	1/73	0.813488	0.841608	0.946745	0.998976	-0.396977	0.0819458	ATP8B
compound eye photoreceptor cell differentiation (GO:0001751)	1/73	0.813488	0.841608	0.946745	0.998976	-0.254529	0.0525411	bun
regulation of gene expression (GO:0010468)	8/458	0.819608	0.846894	0.99801	0.999998	0.25211	-0.050152	HGTX;Sox21a;Nup153;sage;Taf7;Sox14;Sfmbt;vnd
regulation of GTPase activity (GO:0043087)	1/75	0.82189	0.848206	0.950821	0.999075	-0.333687	0.0654524	PDZ-GEF
[truncated: 26 more rows]

## Sheet: S5.Ap1.25_GO_sterility
in grey Adjusted P-value >0.05
[truncated: 267 more rows]

[truncated: 6 more sheets: S6.Ap1.108_GO_testis, S7.Ap1.71_GO_testis_++, S8.Ap2.379_repro_fruitfly, S9.Ap2.379_GO_repro_fruitly, S10.candidate_genes_Nasonia , S11.Transcriptomic_info]
